# Supplementary material for: Lytic archaeal viruses infect abundant primary producers in Earth’s crust
Source: Nat Commun. 2021 Jul 30;12:4642. doi: 10.1038/s41467-021-24803-4 (PMC8324899; doi:10.1038/s41467-021-24803-4)
Supplement: Supplementary file 3 — Supplementary Data 1 [file 41467_2021_24803_MOESM3_ESM.xlsx]

## Sheet: CCfinder_paper_table
	Element	CRISPR Id /	Start	End	Spacer /	Repeat consensus /		Direction	Evidence Level
Ecosystem/Scaffold_ID		Cas Type			Gene	cas genes	Repeat type (Fig. S2)
MSI_BF_2012_383400119	CRISPR	CRISPR array	3338	5524	33	GTTTCCATACTACATAGTGCGATTTAAAC	1	ND	4
MSI_BF_2012_383400144	Cas cluster	CAS	2402	7240	4	Cas1_0_I-II-III, Cas2_0_I-II-III-V, Cas4_0_I-II, Cas3_0_I
MSI_BF_2012_383400178	Cas cluster	CAS-TypeIIIA	2071	2670	1	Csm2_1_IIIA
MSI_BF_2012_383400372	Cas cluster	CAS	2545	3576	1	Cas3_1_I
MSI_<0.1µm_2018_830	CRISPR	CRISPR array	5381	7567	33	GTTTCCATACTACATAGTGCGATTTAAAC	1	ND	4
MSI_<0.1µm_2018_3617	Cas cluster	CAS	19	2668	3	Cas1_0_I-II-III, Cas2_0_I-II-III-V, Cas4_0_I-II
ACLF_396	Cas cluster	CAS-TypeIIIC	273	6206	3	Cas10_0_IIIC, Cmr3_0_IIIC, Cmr5_0_IIIC
ACLF_396	Cas cluster	CAS-TypeIIIB	3280	16227	4	Cmr4_0_IIIB, Cas10_0_IIIA, Csm4_0_IIIA, Csm5_0_IIIA
ACLF_396	Cas cluster	CAS	6221	6484	1	Cas2_0_I-II-III-V
ACLF_396	CRISPR	CRISPR array	6696	10180	52	GTTTGAATAGAACCAGTGTGGTATTGAAAT	2	ND	4
ACLF_396	Cas cluster	CAS-TypeIIIA	10215	16227	5	Cas10_0_IIIA, Csm2_0_IIIA, Csm3_0_IIIA, Csm4_0_IIIA, Csm5_0_IIIA
ACLF_396	CRISPR	CRISPR array	17403	18096	10	GTTTGAATAGAACCAGTGTGGTATTGAAAT	2	ND	4
ACLF_2589	CRISPR	CRISPR array	27	3552	53	GTTTAAATCGCACTATGTAGTATGGAAAC	1	ND	4
HURL_140m_720	Cas cluster	CAS	4138	14923	6	Cas1_0_I-II-III, Cas2_0_I-II-III-V, Cas4_0_I-II, Cas6_0_I-III, Cas3_0_I, Cas7_0_I
HURL_140m_720	Cas cluster	CAS-TypeIB	5626	8683	2	Cas5_0_IB, Cas8a1_0_IB
HURL_140m_720	CRISPR	CRISPR array	15095	22339	108	GTTTGAATAGAACCAGTGTGGTATTGAAAT	2	ND	4
HURL_140m_3070	CRISPR	CRISPR array	6187	6477	4	GTTTCCATACTACATAGTGCGATTTAAAC	1	ND	3
HURL_250m_958	CRISPR	CRISPR array	89	508	6	GTTTAAATCGCACTATGTAGTATGGAAAC	1	ND	3
HURL_250m_1760	CRISPR	CRISPR array	4634	5804	17	ATTTCAATACCACACTGGTTCTATTCAAAC	2	ND	4
HURL_250m_1760	CRISPR	CRISPR array	6154	16171	150	ATTTCAATACCACACTGGTTCTATTCAAAC	2	ND	4
HURL_250m_1760	Cas cluster	CAS	16343	18512	3	Cas1_0_I-II-III, Cas2_0_I-II-III-V, Cas4_0_I-II
HURL_250m_30569	CRISPR	CRISPR array	336	1090	11	GTTTAAATCGCACTATGTAGTATGGAAAC	1	ND	4
GA_E1.1_342	Cas cluster	CAS	80	10399	5	Cas1_0_I-II-III, Cas2_0_I-II-III-V, Cas4_0_I-II, Cas6_0_I-III, Cas3_0_I
GA_E1.1_342	Cas cluster	CAS-TypeIB	831	4500	3	Cas5_1_IB, Cas7_2_IB, Cas8a1_1_IB
GA_E1.1_342	CRISPR	CRISPR_array	10674	14115	52	GTTTAAATCGCACTATGTAGTATGGAAAC	1	ND	4
GA_E1.1_345	Cas cluster	CAS	17344	18375	1	Cas3_1_I
GA_E1.1_598	Cas cluster	CAS	12283	14901	1	Cas3_0_I
GA_E1.1_611	CRISPR	CRISPR_array	6454	6739	4	AATCGCACTATGTAGTATGGAAAC	1 (but shortened)	ND	3
GA_E1.1_666	Cas cluster	CAS	14854	15591	1	Cas6_0_I-III
GA_E1.1_1016	Cas cluster	CAS	4442	5224	1	Cas3_1_I
GA_E1.2_176	Cas cluster	CAS	17294	18325	1	Cas3_1_I
GA_E1.2_400	CRISPR	CRISPR_array	20905	24015	47	GTTTCCATACTACATAGTGCGATTTAAAC	1	ND	4
GA_E1.2_555	Cas cluster	CAS	14855	15592	1	Cas6_0_I-III
GA_E1.2_563	Cas cluster	CAS	12385	15003	1	Cas3_0_I
GA_E1.2_582	CRISPR	CRISPR_array	11133	11418	4	GTTTCCATACTACATAGTGCGATT	1 (but shortened)	ND	3
GA_E1.2_968	Cas cluster	CAS	80	10399	5	Cas1_0_I-II-III, Cas2_0_I-II-III-V, Cas4_0_I-II, Cas6_0_I-III, Cas3_0_I
GA_E1.2_968	Cas cluster	CAS-TypeIB	831	4500	3	Cas5_1_IB, Cas7_2_IB, Cas8a1_1_IB
GA_E1.2_968	CRISPR	CRISPR_array	10674	10965	4	GTTTAAATCGCACTATGTAGTATGGAAAC	1	ND	4
GA_E1.2_1053	Cas cluster	CAS	4440	5222	1	Cas3_1_I
GA_E2.1_85	Cas cluster	CAS	17294	18325	1	Cas3_1_I
GA_E2.1_343	CRISPR	CRISPR_array	14709	18149	52	GTTTCCATACTACATAGTGCGATTTAAAC	1	ND	4
GA_E2.1_343	Cas cluster	CAS	18424	28743	5	Cas1_0_I-II-III, Cas2_0_I-II-III-V, Cas4_0_I-II, Cas6_0_I-III, Cas3_0_I
GA_E2.1_343	Cas cluster	CAS-TypeIB	24323	27992	3	Cas5_1_IB, Cas7_2_IB, Cas8a1_1_IB
GA_E2.1_540	Cas cluster	CAS	3601	4338	1	Cas6_0_I-III
GA_E2.1_564	Cas cluster	CAS	3493	6111	1	Cas3_0_I
GA_E2.1_585	CRISPR	CRISPR_array	6495	6780	4	AATCGCACTATGTAGTATGGAAAC	1 (but shortened)	ND	3
GA_E2.1_1009	Cas cluster	CAS	4442	5224	1	Cas3_1_I

## Sheet: CRISPRcas_UniRef100
Ecosystem	Protein_ID		%_Identity	Alignment_l	Query_l	Target_l	E_value	Bit_Score	Hit	Taxonomy
MSI_BF_2012	MSI_BF_2012_981_3	UniRef100_A0A1D2RHD7	96.2	158	159	158	3e-82	314.3	UniRef100_A0A1D2RHD7 CRISPR-associated exonuclease Cas4 n=1 Tax=Candidatus Altiarchaeales archaeon IMC4 TaxID=1878999 RepID=A0A1D2RHD7_9ARCH	Taxonomy=Archaea;Candidatus_Altiarchaeota;Candidatus_Altiarchaeales;Candidatus_Altiarchaeales_archaeon_IMC4
MSI_BF_2012	MSI_BF_2012_2629_8	UniRef100_A0A1D2RGU9	100	209	210	209	5.7e-113	416.8	UniRef100_A0A1D2RGU9 Cas_Cas4 domain-containing protein n=1 Tax=Candidatus Altiarchaeales archaeon IMC4 TaxID=1878999 RepID=A0A1D2RGU9_9ARCH	Taxonomy=Archaea;Candidatus_Altiarchaeota;Candidatus_Altiarchaeales;Candidatus_Altiarchaeales_archaeon_IMC4
MSI_BF_2012	MSI_BF_2012_2801_2	UniRef100_A0A2H9PEL1	71.1	923	925	829	0	1227.6	UniRef100_A0A2H9PEL1 CRISPR-associated helicase/endonuclease Cas3 n=1 Tax=Candidatus Altiarchaeum sp. CG_4_10_14_0_8_um_filter_32_851 TaxID=2014238 RepID=A0A2H9PEL1_9ARCH	Taxonomy=Archaea;Candidatus_Altiarchaeota;Candidatus_Altiarchaeales;Candidatus_Altiarchaeum;Candidatus_Altiarchaeum_sp._CG_4_10_14_0_8_um_filter_32_851
MSI_BF_2012	MSI_BF_2012_2801_3	UniRef100_A0A1J5JAT9	79.5	259	254	259	1e-111	412.9	UniRef100_A0A1J5JAT9 Type I-B CRISPR-associated protein Cas5 n=1 Tax=Candidatus Altiarchaeum sp. CG2_30_32_3053 TaxID=1803514 RepID=A0A1J5JAT9_9ARCH	Taxonomy=Archaea;Candidatus_Altiarchaeota;Candidatus_Altiarchaeales;Candidatus_Altiarchaeum;Candidatus_Altiarchaeum_sp._CG2_30_32_3053
MSI_BF_2012	MSI_BF_2012_2801_4	UniRef100_A0A2H9M4R8	81	316	320	317	6.6e-137	496.9	UniRef100_A0A2H9M4R8 Type I-B CRISPR-associated protein Cas7/Csh2 n=5 Tax=unclassified Candidatus Altiarchaeum TaxID=2618086 RepID=A0A2H9M4R8_9ARCH	Taxonomy=Archaea;Candidatus_Altiarchaeota;Candidatus_Altiarchaeales;Candidatus_Altiarchaeum;unclassified_Candidatus_Altiarchaeum
MSI_BF_2012	MSI_BF_2012_12203_1	UniRef100_A0A1W9MBU7	97	67	67	146	3.1e-28	133.7	UniRef100_A0A1W9MBU7 CRISPR-associated endonuclease Cas1 n=1 Tax=Candidatus Altiarchaeales archaeon A3 TaxID=1933927 RepID=A0A1W9MBU7_9ARCH	Taxonomy=Archaea;Candidatus_Altiarchaeota;Candidatus_Altiarchaeales;Candidatus_Altiarchaeales_archaeon_A3
MSI_BF_2012	MSI_BF_2012_25318_1	UniRef100_A0A1J5J728	93.7	189	189	324	3e-97	364.4	UniRef100_A0A1J5J728 CRISPR-associated endonuclease Cas1 n=3 Tax=unclassified Candidatus Altiarchaeum TaxID=2618086 RepID=A0A1J5J728_9ARCH	Taxonomy=Archaea;Candidatus_Altiarchaeota;Candidatus_Altiarchaeales;Candidatus_Altiarchaeum;unclassified_Candidatus_Altiarchaeum
MSI_BF_2012	MSI_BF_2012_2801_5	UniRef100_A0A2H9M524	78.1	635	630	636	1.5e-281	978.4	UniRef100_A0A2H9M524 TIGR02556 family CRISPR-associated protein n=4 Tax=unclassified Candidatus Altiarchaeum TaxID=2618086 RepID=A0A2H9M524_9ARCH	Taxonomy=Archaea;Candidatus_Altiarchaeota;Candidatus_Altiarchaeales;Candidatus_Altiarchaeum;unclassified_Candidatus_Altiarchaeum
MSI_BF_2018	MSI_BF_2018_522_5	UniRef100_A0A1D2RHD7	97.5	158	159	158	1.2e-83	318.9	UniRef100_A0A1D2RHD7 CRISPR-associated exonuclease Cas4 n=1 Tax=Candidatus Altiarchaeales archaeon IMC4 TaxID=1878999 RepID=A0A1D2RHD7_9ARCH	Taxonomy=Archaea;Candidatus_Altiarchaeota;Candidatus_Altiarchaeales;Candidatus_Altiarchaeales_archaeon_IMC4
MSI_BF_2018	MSI_BF_2018_986_1	UniRef100_A0A2H9M524	78.1	639	634	636	2.7e-283	984.2	UniRef100_A0A2H9M524 TIGR02556 family CRISPR-associated protein n=4 Tax=unclassified Candidatus Altiarchaeum TaxID=2618086 RepID=A0A2H9M524_9ARCH	Taxonomy=Archaea;Candidatus_Altiarchaeota;Candidatus_Altiarchaeales;Candidatus_Altiarchaeum;unclassified_Candidatus_Altiarchaeum
MSI_BF_2018	MSI_BF_2018_986_2	UniRef100_A0A2H9M4R8	81	316	320	317	6.6e-137	496.9	UniRef100_A0A2H9M4R8 Type I-B CRISPR-associated protein Cas7/Csh2 n=5 Tax=unclassified Candidatus Altiarchaeum TaxID=2618086 RepID=A0A2H9M4R8_9ARCH	Taxonomy=Archaea;Candidatus_Altiarchaeota;Candidatus_Altiarchaeales;Candidatus_Altiarchaeum;unclassified_Candidatus_Altiarchaeum
MSI_BF_2018	MSI_BF_2018_986_3	UniRef100_A0A1J5JAT9	79.5	259	254	259	1e-111	412.9	UniRef100_A0A1J5JAT9 Type I-B CRISPR-associated protein Cas5 n=1 Tax=Candidatus Altiarchaeum sp. CG2_30_32_3053 TaxID=1803514 RepID=A0A1J5JAT9_9ARCH	Taxonomy=Archaea;Candidatus_Altiarchaeota;Candidatus_Altiarchaeales;Candidatus_Altiarchaeum;Candidatus_Altiarchaeum_sp._CG2_30_32_3053
MSI_BF_2018	MSI_BF_2018_986_4	UniRef100_A0A2H9PEL1	71.1	923	923	829	0	1227.2	UniRef100_A0A2H9PEL1 CRISPR-associated helicase/endonuclease Cas3 n=1 Tax=Candidatus Altiarchaeum sp. CG_4_10_14_0_8_um_filter_32_851 TaxID=2014238 RepID=A0A2H9PEL1_9ARCH	Taxonomy=Archaea;Candidatus_Altiarchaeota;Candidatus_Altiarchaeales;Candidatus_Altiarchaeum;Candidatus_Altiarchaeum_sp._CG_4_10_14_0_8_um_filter_32_851
MSI_BF_2018	MSI_BF_2018_1150_4	UniRef100_A0A1D2RGU9	100	209	210	209	5.7e-113	416.8	UniRef100_A0A1D2RGU9 Cas_Cas4 domain-containing protein n=1 Tax=Candidatus Altiarchaeales archaeon IMC4 TaxID=1878999 RepID=A0A1D2RGU9_9ARCH	Taxonomy=Archaea;Candidatus_Altiarchaeota;Candidatus_Altiarchaeales;Candidatus_Altiarchaeales_archaeon_IMC4
MSI_0.1 µm	MSI_>0.1µm_2018_948_14	UniRef100_A0A1D2RHD7	93.7	158	159	158	9.8e-81	309.3	UniRef100_A0A1D2RHD7 CRISPR-associated exonuclease Cas4 n=1 Tax=Candidatus Altiarchaeales archaeon IMC4 TaxID=1878999 RepID=A0A1D2RHD7_9ARCH	Taxonomy=Archaea;Candidatus_Altiarchaeota;Candidatus_Altiarchaeales;Candidatus_Altiarchaeales_archaeon_IMC4
MSI_0.1 µm	MSI_>0.1µm_2018_2440_6	UniRef100_A0A2I0QEF6	72	193	198	199	7.4e-78	300.1	UniRef100_A0A2I0QEF6 CRISPR-associated exonuclease Cas4 n=1 Tax=Candidatus Altiarchaeales archaeon HGW-Altiarchaeales-3 TaxID=2013675 RepID=A0A2I0QEF6_9ARCH	Taxonomy=Archaea;Candidatus_Altiarchaeota;Candidatus_Altiarchaeales;Candidatus_Altiarchaeales_archaeon_HGW-Altiarchaeales-3
MSI_0.1 µm	MSI_>0.1µm_2018_5140_2	UniRef100_A0A497RUV4	63.2	231	240	229	1.4e-83	319.3	UniRef100_A0A497RUV4 CRISPR-associated endoribonuclease Cas6 (Fragment) n=1 Tax=Candidatus Altiarchaeales archaeon TaxID=2250256 RepID=A0A497RUV4_9ARCH	Taxonomy=Archaea;Candidatus_Altiarchaeota;Candidatus_Altiarchaeales;Candidatus_Altiarchaeales_archaeon
MSI_0.1 µm	MSI_>0.1µm_2018_5294_2	UniRef100_A0A497RUV4	52.9	70	82	229	2.2e-12	81.3	UniRef100_A0A497RUV4 CRISPR-associated endoribonuclease Cas6 (Fragment) n=1 Tax=Candidatus Altiarchaeales archaeon TaxID=2250256 RepID=A0A497RUV4_9ARCH	Taxonomy=Archaea;Candidatus_Altiarchaeota;Candidatus_Altiarchaeales;Candidatus_Altiarchaeales_archaeon
MSI_0.1 µm	MSI_>0.1µm_2018_6073_2	UniRef100_A0A497RIJ6	66.5	263	264	267	1.7e-101	379	UniRef100_A0A497RIJ6 CRISPR-associated exonuclease Cas4 n=1 Tax=Candidatus Altiarchaeales archaeon TaxID=2250256 RepID=A0A497RIJ6_9ARCH	Taxonomy=Archaea;Candidatus_Altiarchaeota;Candidatus_Altiarchaeales;Candidatus_Altiarchaeales_archaeon
MSI_0.1 µm	MSI_>0.1µm_2018_6156_8	UniRef100_A0A1D2RCI2	64.6	96	97	96	1.2e-33	152.1	UniRef100_A0A1D2RCI2 CRISPR-associated endoribonuclease Cas2 n=1 Tax=Candidatus Altiarchaeales archaeon WOR_SM1_SCG TaxID=1849261 RepID=A0A1D2RCI2_9ARCH	Taxonomy=Archaea;Candidatus_Altiarchaeota;Candidatus_Altiarchaeales;Candidatus_Altiarchaeales_archaeon_WOR_SM1_SCG
MSI_0.1 µm	MSI_>0.1µm_2018_8329_1	UniRef100_A0A2H9PEL1	78.4	555	554	829	1.5e-240	842	UniRef100_A0A2H9PEL1 CRISPR-associated helicase/endonuclease Cas3 n=1 Tax=Candidatus Altiarchaeum sp. CG_4_10_14_0_8_um_filter_32_851 TaxID=2014238 RepID=A0A2H9PEL1_9ARCH	Taxonomy=Archaea;Candidatus_Altiarchaeota;Candidatus_Altiarchaeales;Candidatus_Altiarchaeum;Candidatus_Altiarchaeum_sp._CG_4_10_14_0_8_um_filter_32_851
MSI_0.1 µm	MSI_>0.1µm_2018_8329_2	UniRef100_A0A2H9M4R8	80.4	316	320	317	6.2e-135	490.3	UniRef100_A0A2H9M4R8 Type I-B CRISPR-associated protein Cas7/Csh2 n=5 Tax=unclassified Candidatus Altiarchaeum TaxID=2618086 RepID=A0A2H9M4R8_9ARCH	Taxonomy=Archaea;Candidatus_Altiarchaeota;Candidatus_Altiarchaeales;Candidatus_Altiarchaeum;unclassified_Candidatus_Altiarchaeum
MSI_0.1 µm	MSI_>0.1µm_2018_8329_3	UniRef100_A0A2H9M524	73.9	644	639	636	1.4e-266	928.7	UniRef100_A0A2H9M524 TIGR02556 family CRISPR-associated protein n=4 Tax=unclassified Candidatus Altiarchaeum TaxID=2618086 RepID=A0A2H9M524_9ARCH	Taxonomy=Archaea;Candidatus_Altiarchaeota;Candidatus_Altiarchaeales;Candidatus_Altiarchaeum;unclassified_Candidatus_Altiarchaeum
MSI_0.1 µm	MSI_>0.1µm_2018_9504_3	UniRef100_A0A1D2QUS8	60.8	334	335	329	7.5e-115	423.7	UniRef100_A0A1D2QUS8 CRISPR-associated endonuclease Cas1 n=2 Tax=unclassified Candidatus Altiarchaeales TaxID=1849260 RepID=A0A1D2QUS8_9ARCH	Taxonomy=Archaea;Candidatus_Altiarchaeota;Candidatus_Altiarchaeales;unclassified_Candidatus_Altiarchaeales
MSI_0.1 µm	MSI_>0.1µm_2018_13481_2	UniRef100_A0A1D2RCI2	68.8	96	97	96	8.4e-35	156	UniRef100_A0A1D2RCI2 CRISPR-associated endoribonuclease Cas2 n=1 Tax=Candidatus Altiarchaeales archaeon WOR_SM1_SCG TaxID=1849261 RepID=A0A1D2RCI2_9ARCH	Taxonomy=Archaea;Candidatus_Altiarchaeota;Candidatus_Altiarchaeales;Candidatus_Altiarchaeales_archaeon_WOR_SM1_SCG
MSI_0.1 µm	MSI_>0.1µm_2018_13481_3	UniRef100_A0A1D2RCB5	65.3	193	196	194	1e-71	279.6	UniRef100_A0A1D2RCB5 CRISPR-associated exonuclease Cas4 n=1 Tax=Candidatus Altiarchaeales archaeon WOR_SM1_SCG TaxID=1849261 RepID=A0A1D2RCB5_9ARCH	Taxonomy=Archaea;Candidatus_Altiarchaeota;Candidatus_Altiarchaeales;Candidatus_Altiarchaeales_archaeon_WOR_SM1_SCG
MSI_0.1 µm	MSI_>0.1µm_2018_24887_3	UniRef100_A0A497RIJ6	68.1	263	264	267	3.4e-102	381.3	UniRef100_A0A497RIJ6 CRISPR-associated exonuclease Cas4 n=1 Tax=Candidatus Altiarchaeales archaeon TaxID=2250256 RepID=A0A497RIJ6_9ARCH	Taxonomy=Archaea;Candidatus_Altiarchaeota;Candidatus_Altiarchaeales;Candidatus_Altiarchaeales_archaeon
MSI_0.1 µm	MSI_>0.1µm_2018_28556_3	UniRef100_A0A1D2RGU9	100	209	259	209	7.1e-113	416.8	UniRef100_A0A1D2RGU9 Cas_Cas4 domain-containing protein n=1 Tax=Candidatus Altiarchaeales archaeon IMC4 TaxID=1878999 RepID=A0A1D2RGU9_9ARCH	Taxonomy=Archaea;Candidatus_Altiarchaeota;Candidatus_Altiarchaeales;Candidatus_Altiarchaeales_archaeon_IMC4
MSI_0.1 µm	MSI_>0.1µm_2018_27595_1	UniRef100_A0A1D2R1Y5	60	65	66	244	7.8e-16	92.4	UniRef100_A0A1D2R1Y5 CRISPR-associated endoribonuclease n=1 Tax=Candidatus Altiarchaeales archaeon WOR_SM1_86-2 TaxID=1849364 RepID=A0A1D2R1Y5_9ARCH	Taxonomy=Archaea;Candidatus_Altiarchaeota;Candidatus_Altiarchaeales;Candidatus_Altiarchaeales_archaeon_WOR_SM1_86-2
MSI_0.1 µm	MSI_>0.1µm_2018_29950_1	UniRef100_A0A1D2R2N3	56.3	87	88	87	8.8e-23	115.9	UniRef100_A0A1D2R2N3 CRISPR-associated endoribonuclease Cas2 n=1 Tax=Candidatus Altiarchaeales archaeon WOR_SM1_79 TaxID=1849365 RepID=A0A1D2R2N3_9ARCH	Taxonomy=Archaea;Candidatus_Altiarchaeota;Candidatus_Altiarchaeales;Candidatus_Altiarchaeales_archaeon_WOR_SM1_79
MSI_0.1 µm	MSI_>0.1µm_2018_32616_2	UniRef100_A0A1D2RCB5	64.1	192	196	194	7.8e-72	280	UniRef100_A0A1D2RCB5 CRISPR-associated exonuclease Cas4 n=1 Tax=Candidatus Altiarchaeales archaeon WOR_SM1_SCG TaxID=1849261 RepID=A0A1D2RCB5_9ARCH	Taxonomy=Archaea;Candidatus_Altiarchaeota;Candidatus_Altiarchaeales;Candidatus_Altiarchaeales_archaeon_WOR_SM1_SCG
MSI_0.1 µm	MSI_>0.1µm_2018_38031_5	UniRef100_A0A497RWZ1	64.7	136	164	176	2.3e-45	191.8	UniRef100_A0A497RWZ1 CRISPR-associated protein Cas4 n=1 Tax=Candidatus Altiarchaeales archaeon TaxID=2250256 RepID=A0A497RWZ1_9ARCH	Taxonomy=Archaea;Candidatus_Altiarchaeota;Candidatus_Altiarchaeales;Candidatus_Altiarchaeales_archaeon
MSI_0.1 µm	MSI_>0.1µm_2018_45395_1	UniRef100_A0A497RRW9	68.5	302	308	335	2e-122	448.7	UniRef100_A0A497RRW9 CRISPR-associated endonuclease Cas1 n=1 Tax=Candidatus Altiarchaeales archaeon TaxID=2250256 RepID=A0A497RRW9_9ARCH	Taxonomy=Archaea;Candidatus_Altiarchaeota;Candidatus_Altiarchaeales;Candidatus_Altiarchaeales_archaeon
MSI_0.1 µm	MSI_>0.1µm_2018_58931_1	UniRef100_A0A497RRW9	58	174	170	335	6.6e-51	210.3	UniRef100_A0A497RRW9 CRISPR-associated endonuclease Cas1 n=1 Tax=Candidatus Altiarchaeales archaeon TaxID=2250256 RepID=A0A497RRW9_9ARCH	Taxonomy=Archaea;Candidatus_Altiarchaeota;Candidatus_Altiarchaeales;Candidatus_Altiarchaeales_archaeon
MSI_0.1 µm	MSI_>0.1µm_2018_60503_2	UniRef100_A0A1D2RCD6	84.1	113	115	323	1.8e-47	198.4	UniRef100_A0A1D2RCD6 CRISPR-associated endonuclease Cas1 n=1 Tax=Candidatus Altiarchaeales archaeon WOR_SM1_SCG TaxID=1849261 RepID=A0A1D2RCD6_9ARCH	Taxonomy=Archaea;Candidatus_Altiarchaeota;Candidatus_Altiarchaeales;Candidatus_Altiarchaeales_archaeon_WOR_SM1_SCG
MSI_0.1 µm	MSI_>0.1µm_2018_87844_3	UniRef100_A0A2I0QEF6	71.7	191	196	199	7.3e-78	300.1	UniRef100_A0A2I0QEF6 CRISPR-associated exonuclease Cas4 n=1 Tax=Candidatus Altiarchaeales archaeon HGW-Altiarchaeales-3 TaxID=2013675 RepID=A0A2I0QEF6_9ARCH	Taxonomy=Archaea;Candidatus_Altiarchaeota;Candidatus_Altiarchaeales;Candidatus_Altiarchaeales_archaeon_HGW-Altiarchaeales-3
MSI_0.1 µm	MSI_>0.1µm_2018_93490_1	UniRef100_A0A2I0QEF6	69.3	199	199	199	3.1e-76	294.7	UniRef100_A0A2I0QEF6 CRISPR-associated exonuclease Cas4 n=1 Tax=Candidatus Altiarchaeales archaeon HGW-Altiarchaeales-3 TaxID=2013675 RepID=A0A2I0QEF6_9ARCH	Taxonomy=Archaea;Candidatus_Altiarchaeota;Candidatus_Altiarchaeales;Candidatus_Altiarchaeales_archaeon_HGW-Altiarchaeales-3
MSI_0.1 µm	MSI_>0.1µm_2018_107801_1	UniRef100_A0A497RXB1	54	211	217	247	6.4e-59	237.3	UniRef100_A0A497RXB1 CRISPR-associated endoribonuclease n=1 Tax=Candidatus Altiarchaeales archaeon TaxID=2250256 RepID=A0A497RXB1_9ARCH	Taxonomy=Archaea;Candidatus_Altiarchaeota;Candidatus_Altiarchaeales;Candidatus_Altiarchaeales_archaeon
MSI_0.1 µm	MSI_>0.1µm_2018_132112_2	UniRef100_A0A2I0QEF6	67.5	191	212	199	7.2e-71	276.9	UniRef100_A0A2I0QEF6 CRISPR-associated exonuclease Cas4 n=1 Tax=Candidatus Altiarchaeales archaeon HGW-Altiarchaeales-3 TaxID=2013675 RepID=A0A2I0QEF6_9ARCH	Taxonomy=Archaea;Candidatus_Altiarchaeota;Candidatus_Altiarchaeales;Candidatus_Altiarchaeales_archaeon_HGW-Altiarchaeales-3
MSI_0.1 µm	MSI_>0.1µm_2018_143147_1	UniRef100_A0A1W9MF11	56.9	65	70	245	4.8e-16	93.2	UniRef100_A0A1W9MF11 CRISPR-associated endoribonuclease Cas6 n=1 Tax=Candidatus Altiarchaeales archaeon A3 TaxID=1933927 RepID=A0A1W9MF11_9ARCH	Taxonomy=Archaea;Candidatus_Altiarchaeota;Candidatus_Altiarchaeales;Candidatus_Altiarchaeales_archaeon_A3
MSI_0.1 µm	MSI_>0.1µm_2018_158678_2	UniRef100_A0A497RUD2	79.5	83	94	240	6.7e-29	136.3	UniRef100_A0A497RUD2 Type III-A CRISPR-associated RAMP protein Csm3 n=1 Tax=Candidatus Altiarchaeales archaeon TaxID=2250256 RepID=A0A497RUD2_9ARCH	Taxonomy=Archaea;Candidatus_Altiarchaeota;Candidatus_Altiarchaeales;Candidatus_Altiarchaeales_archaeon
MSI_0.1 µm	MSI_>0.1µm_2018_173444_1	UniRef100_A0A497RRW9	66.2	331	358	335	7.4e-129	470.3	UniRef100_A0A497RRW9 CRISPR-associated endonuclease Cas1 n=1 Tax=Candidatus Altiarchaeales archaeon TaxID=2250256 RepID=A0A497RRW9_9ARCH	Taxonomy=Archaea;Candidatus_Altiarchaeota;Candidatus_Altiarchaeales;Candidatus_Altiarchaeales_archaeon
MSI_post_>0.1µm	MSI_<0.1µm_2018_1028_1	UniRef100_A0A2H9M524	78.1	639	634	636	2.7e-283	984.2	UniRef100_A0A2H9M524 TIGR02556 family CRISPR-associated protein n=4 Tax=unclassified Candidatus Altiarchaeum TaxID=2618086 RepID=A0A2H9M524_9ARCH	Taxonomy=Archaea;Candidatus_Altiarchaeota;Candidatus_Altiarchaeales;Candidatus_Altiarchaeum;unclassified_Candidatus_Altiarchaeum
MSI_post_>0.1µm	MSI_<0.1µm_2018_1028_2	UniRef100_A0A2H9M4R8	81	316	320	317	6.6e-137	496.9	UniRef100_A0A2H9M4R8 Type I-B CRISPR-associated protein Cas7/Csh2 n=5 Tax=unclassified Candidatus Altiarchaeum TaxID=2618086 RepID=A0A2H9M4R8_9ARCH	Taxonomy=Archaea;Candidatus_Altiarchaeota;Candidatus_Altiarchaeales;Candidatus_Altiarchaeum;unclassified_Candidatus_Altiarchaeum
MSI_post_>0.1µm	MSI_<0.1µm_2018_1028_3	UniRef100_A0A1J5JAT9	79.5	259	254	259	1e-111	412.9	UniRef100_A0A1J5JAT9 Type I-B CRISPR-associated protein Cas5 n=1 Tax=Candidatus Altiarchaeum sp. CG2_30_32_3053 TaxID=1803514 RepID=A0A1J5JAT9_9ARCH	Taxonomy=Archaea;Candidatus_Altiarchaeota;Candidatus_Altiarchaeales;Candidatus_Altiarchaeum;Candidatus_Altiarchaeum_sp._CG2_30_32_3053
MSI_post_>0.1µm	MSI_<0.1µm_2018_1028_4	UniRef100_A0A2H9PEL1	71.1	923	923	829	0	1227.2	UniRef100_A0A2H9PEL1 CRISPR-associated helicase/endonuclease Cas3 n=1 Tax=Candidatus Altiarchaeum sp. CG_4_10_14_0_8_um_filter_32_851 TaxID=2014238 RepID=A0A2H9PEL1_9ARCH	Taxonomy=Archaea;Candidatus_Altiarchaeota;Candidatus_Altiarchaeales;Candidatus_Altiarchaeum;Candidatus_Altiarchaeum_sp._CG_4_10_14_0_8_um_filter_32_851
ACLF	ACLF_358_10	UniRef100_A0A2I0QGQ3	93.1	87	88	87	6.3e-37	162.9	UniRef100_A0A2I0QGQ3 CRISPR-associated endoribonuclease Cas2 n=1 Tax=Candidatus Altiarchaeales archaeon HGW-Altiarchaeales-1 TaxID=2013673 RepID=A0A2I0QGQ3_9ARCH	Taxonomy=Archaea;Candidatus_Altiarchaeota;Candidatus_Altiarchaeales;Candidatus_Altiarchaeales_archaeon_HGW-Altiarchaeales-1
ACLF	ACLF_358_15	UniRef100_A0A2I0QEH8	79.7	310	314	310	2.2e-140	508.4	UniRef100_A0A2I0QEH8 Type III-B CRISPR module RAMP protein Cmr4 n=1 Tax=Candidatus Altiarchaeales archaeon HGW-Altiarchaeales-3 TaxID=2013675 RepID=A0A2I0QEH8_9ARCH	Taxonomy=Archaea;Candidatus_Altiarchaeota;Candidatus_Altiarchaeales;Candidatus_Altiarchaeales_archaeon_HGW-Altiarchaeales-3
ACLF	ACLF_358_18	UniRef100_A0A2I0QEI4	79.9	319	326	305	1.7e-135	492.3	UniRef100_A0A2I0QEI4 Type III-B CRISPR module RAMP protein Cmr1 n=1 Tax=Candidatus Altiarchaeales archaeon HGW-Altiarchaeales-3 TaxID=2013675 RepID=A0A2I0QEI4_9ARCH	Taxonomy=Archaea;Candidatus_Altiarchaeota;Candidatus_Altiarchaeales;Candidatus_Altiarchaeales_archaeon_HGW-Altiarchaeales-3
ACLF	ACLF_692_12	UniRef100_A0A1W9MBT4	98.7	159	165	159	7e-82	313.2	UniRef100_A0A1W9MBT4 CRISPR-associated exonuclease Cas4 n=1 Tax=Candidatus Altiarchaeales archaeon A3 TaxID=1933927 RepID=A0A1W9MBT4_9ARCH	Taxonomy=Archaea;Candidatus_Altiarchaeota;Candidatus_Altiarchaeales;Candidatus_Altiarchaeales_archaeon_A3
ACLF	ACLF_692_15	UniRef100_A0A1J5J728	94.8	324	325	324	5.1e-177	630.2	UniRef100_A0A1J5J728 CRISPR-associated endonuclease Cas1 n=3 Tax=unclassified Candidatus Altiarchaeum TaxID=2618086 RepID=A0A1J5J728_9ARCH	Taxonomy=Archaea;Candidatus_Altiarchaeota;Candidatus_Altiarchaeales;Candidatus_Altiarchaeum;unclassified_Candidatus_Altiarchaeum
ACLF	ACLF_1382_1	UniRef100_A0A2H9M524	75.1	638	646	636	9.2e-271	942.6	UniRef100_A0A2H9M524 TIGR02556 family CRISPR-associated protein n=4 Tax=unclassified Candidatus Altiarchaeum TaxID=2618086 RepID=A0A2H9M524_9ARCH	Taxonomy=Archaea;Candidatus_Altiarchaeota;Candidatus_Altiarchaeales;Candidatus_Altiarchaeum;unclassified_Candidatus_Altiarchaeum
ACLF	ACLF_1382_2	UniRef100_A0A2H9M4R8	86.1	316	325	317	6.5e-148	533.5	UniRef100_A0A2H9M4R8 Type I-B CRISPR-associated protein Cas7/Csh2 n=5 Tax=unclassified Candidatus Altiarchaeum TaxID=2618086 RepID=A0A2H9M4R8_9ARCH	Taxonomy=Archaea;Candidatus_Altiarchaeota;Candidatus_Altiarchaeales;Candidatus_Altiarchaeum;unclassified_Candidatus_Altiarchaeum
ACLF	ACLF_1382_3	UniRef100_A0A1J5JAT9	84.3	248	243	259	2.4e-115	424.9	UniRef100_A0A1J5JAT9 Type I-B CRISPR-associated protein Cas5 n=1 Tax=Candidatus Altiarchaeum sp. CG2_30_32_3053 TaxID=1803514 RepID=A0A1J5JAT9_9ARCH	Taxonomy=Archaea;Candidatus_Altiarchaeota;Candidatus_Altiarchaeales;Candidatus_Altiarchaeum;Candidatus_Altiarchaeum_sp._CG2_30_32_3053
ACLF	ACLF_1382_4	UniRef100_A0A2H9M5N7	74.6	923	924	829	0	1290	UniRef100_A0A2H9M5N7 CRISPR-associated helicase/endonuclease Cas3 n=2 Tax=unclassified Candidatus Altiarchaeum TaxID=2618086 RepID=A0A2H9M5N7_9ARCH	Taxonomy=Archaea;Candidatus_Altiarchaeota;Candidatus_Altiarchaeales;Candidatus_Altiarchaeum;unclassified_Candidatus_Altiarchaeum
ACLF	ACLF_1498_1	UniRef100_A0A1W9MN76	100	854	930	929	0	1660.6	UniRef100_A0A1W9MN76 CRISPR-associated endonuclease Cas3 n=1 Tax=Candidatus Altiarchaeales archaeon A3 TaxID=1933927 RepID=A0A1W9MN76_9ARCH	Taxonomy=Archaea;Candidatus_Altiarchaeota;Candidatus_Altiarchaeales;Candidatus_Altiarchaeales_archaeon_A3
ACLF	ACLF_1498_2	UniRef100_A0A1W9MN58	100	250	251	250	8.3e-143	516.2	UniRef100_A0A1W9MN58 Type I-B CRISPR-associated protein Cas5 n=1 Tax=Candidatus Altiarchaeales archaeon A3 TaxID=1933927 RepID=A0A1W9MN58_9ARCH	Taxonomy=Archaea;Candidatus_Altiarchaeota;Candidatus_Altiarchaeales;Candidatus_Altiarchaeales_archaeon_A3
ACLF	ACLF_1498_3	UniRef100_A0A1W9MQ38	100	289	290	289	1.5e-156	562	UniRef100_A0A1W9MQ38 Type I-B CRISPR-associated protein Cas7/Csh2 n=1 Tax=Candidatus Altiarchaeales archaeon A3 TaxID=1933927 RepID=A0A1W9MQ38_9ARCH	Taxonomy=Archaea;Candidatus_Altiarchaeota;Candidatus_Altiarchaeales;Candidatus_Altiarchaeales_archaeon_A3
ACLF	ACLF_2060_1	UniRef100_A0A1W9MFS6	99.3	761	1205	759	0	1518.8	UniRef100_A0A1W9MFS6 CRISPR-associated protein Csx11 n=1 Tax=Candidatus Altiarchaeales archaeon A3 TaxID=1933927 RepID=A0A1W9MFS6_9ARCH	Taxonomy=Archaea;Candidatus_Altiarchaeota;Candidatus_Altiarchaeales;Candidatus_Altiarchaeales_archaeon_A3
ACLF	ACLF_2077_1	UniRef100_A0A1W9MKF5	100	800	801	800	0	1606.3	UniRef100_A0A1W9MKF5 Type III-A CRISPR-associated protein Cas10/Csm1 n=1 Tax=Candidatus Altiarchaeales archaeon A3 TaxID=1933927 RepID=A0A1W9MKF5_9ARCH	Taxonomy=Archaea;Candidatus_Altiarchaeota;Candidatus_Altiarchaeales;Candidatus_Altiarchaeales_archaeon_A3
ACLF	ACLF_2260_2	UniRef100_A0A2H9M620	71.5	351	454	356	6.3e-133	484.2	UniRef100_A0A2H9M620 Type I-B CRISPR-associated protein Cas7/Csh2 n=5 Tax=unclassified Candidatus Altiarchaeum TaxID=2618086 RepID=A0A2H9M620_9ARCH	Taxonomy=Archaea;Candidatus_Altiarchaeota;Candidatus_Altiarchaeales;Candidatus_Altiarchaeum;unclassified_Candidatus_Altiarchaeum
ACLF	ACLF_2260_3	UniRef100_A0A2H9M6Q2	72.1	265	264	265	2.4e-108	401.7	UniRef100_A0A2H9M6Q2 Type I-B CRISPR-associated protein Cas5 n=5 Tax=unclassified Candidatus Altiarchaeum TaxID=2618086 RepID=A0A2H9M6Q2_9ARCH	Taxonomy=Archaea;Candidatus_Altiarchaeota;Candidatus_Altiarchaeales;Candidatus_Altiarchaeum;unclassified_Candidatus_Altiarchaeum
ACLF	ACLF_2332_1	UniRef100_A0A1W9MG89	100	268	283	268	1.8e-149	538.5	UniRef100_A0A1W9MG89 CRISPR-associated endonuclease Cas3 (Fragment) n=1 Tax=Candidatus Altiarchaeales archaeon A3 TaxID=1933927 RepID=A0A1W9MG89_9ARCH	Taxonomy=Archaea;Candidatus_Altiarchaeota;Candidatus_Altiarchaeales;Candidatus_Altiarchaeales_archaeon_A3
ACLF	ACLF_2332_3	UniRef100_A0A1W9MGJ8	99.7	309	316	309	1.8e-171	611.7	UniRef100_A0A1W9MGJ8 Type I-B CRISPR-associated protein Cas7/Cst2/DevR n=1 Tax=Candidatus Altiarchaeales archaeon A3 TaxID=1933927 RepID=A0A1W9MGJ8_9ARCH	Taxonomy=Archaea;Candidatus_Altiarchaeota;Candidatus_Altiarchaeales;Candidatus_Altiarchaeales_archaeon_A3
ACLF	ACLF_2726_2	UniRef100_A0A1W9MF11	100	245	246	245	8.4e-140	506.1	UniRef100_A0A1W9MF11 CRISPR-associated endoribonuclease Cas6 n=1 Tax=Candidatus Altiarchaeales archaeon A3 TaxID=1933927 RepID=A0A1W9MF11_9ARCH	Taxonomy=Archaea;Candidatus_Altiarchaeota;Candidatus_Altiarchaeales;Candidatus_Altiarchaeales_archaeon_A3
ACLF	ACLF_3372_2	UniRef100_A0A2H9ND80	82.5	268	265	268	4.4e-126	460.7	UniRef100_A0A2H9ND80 CRISPR-associated endoribonuclease Cas6 n=5 Tax=unclassified Candidatus Altiarchaeum TaxID=2618086 RepID=A0A2H9ND80_9ARCH	Taxonomy=Archaea;Candidatus_Altiarchaeota;Candidatus_Altiarchaeales;Candidatus_Altiarchaeum;unclassified_Candidatus_Altiarchaeum
ACLF	ACLF_3746_1	UniRef100_A0A2I0QMX4	59.2	120	136	280	1.1e-32	149.4	UniRef100_A0A2I0QMX4 CRISPR-associated endoribonuclease Cas6 n=1 Tax=Candidatus Altiarchaeales archaeon HGW-Altiarchaeales-2 TaxID=2013674 RepID=A0A2I0QMX4_9ARCH	Taxonomy=Archaea;Candidatus_Altiarchaeota;Candidatus_Altiarchaeales;Candidatus_Altiarchaeales_archaeon_HGW-Altiarchaeales-2
ACLF	ACLF_4811_1	UniRef100_A0A2I0QJ55	95.2	167	168	167	4.5e-84	320.5	UniRef100_A0A2I0QJ55 CRISPR-associated exonuclease Cas4 n=1 Tax=Candidatus Altiarchaeales archaeon HGW-Altiarchaeales-1 TaxID=2013673 RepID=A0A2I0QJ55_9ARCH	Taxonomy=Archaea;Candidatus_Altiarchaeota;Candidatus_Altiarchaeales;Candidatus_Altiarchaeales_archaeon_HGW-Altiarchaeales-1
ACLF	ACLF_4811_2	UniRef100_A0A2I0QJ16	95.5	290	330	290	3.3e-155	557.8	UniRef100_A0A2I0QJ16 Subtype I-B CRISPR-associated endonuclease Cas1 (Fragment) n=1 Tax=Candidatus Altiarchaeales archaeon HGW-Altiarchaeales-1 TaxID=2013673 RepID=A0A2I0QJ16_9ARCH	Taxonomy=Archaea;Candidatus_Altiarchaeota;Candidatus_Altiarchaeales;Candidatus_Altiarchaeales_archaeon_HGW-Altiarchaeales-1
ACLF	ACLF_6496_1	UniRef100_A0A2I0QMU4	81.5	135	137	450	1.2e-55	225.7	UniRef100_A0A2I0QMU4 Type I-B CRISPR-associated protein Cas8b1/Cst1 n=1 Tax=Candidatus Altiarchaeales archaeon HGW-Altiarchaeales-1 TaxID=2013673 RepID=A0A2I0QMU4_9ARCH	Taxonomy=Archaea;Candidatus_Altiarchaeota;Candidatus_Altiarchaeales;Candidatus_Altiarchaeales_archaeon_HGW-Altiarchaeales-1
ACLF	ACLF_6496_2	UniRef100_A0A2I0QMS5	81.2	256	246	350	7.9e-114	419.9	UniRef100_A0A2I0QMS5 Type I-B CRISPR-associated protein Cas7/Cst2/DevR n=1 Tax=Candidatus Altiarchaeales archaeon HGW-Altiarchaeales-1 TaxID=2013673 RepID=A0A2I0QMS5_9ARCH	Taxonomy=Archaea;Candidatus_Altiarchaeota;Candidatus_Altiarchaeales;Candidatus_Altiarchaeales_archaeon_HGW-Altiarchaeales-1
GA1.1	GA_E1.1_874_1	UniRef100_A0A1W9MF11	86.2	109	111	245	2.4e-46	194.5	UniRef100_A0A1W9MF11 CRISPR-associated endoribonuclease Cas6 n=1 Tax=Candidatus Altiarchaeales archaeon A3 TaxID=1933927 RepID=A0A1W9MF11_9ARCH	Taxonomy=Archaea;Candidatus_Altiarchaeota;Candidatus_Altiarchaeales;Candidatus_Altiarchaeales_archaeon_A3
GA1.1	GA_E1.1_1053_1	UniRef100_A0A1W9MF11	90.3	155	159	245	5.9e-78	300.1	UniRef100_A0A1W9MF11 CRISPR-associated endoribonuclease Cas6 n=1 Tax=Candidatus Altiarchaeales archaeon A3 TaxID=1933927 RepID=A0A1W9MF11_9ARCH	Taxonomy=Archaea;Candidatus_Altiarchaeota;Candidatus_Altiarchaeales;Candidatus_Altiarchaeales_archaeon_A3
GA1.1	GA_E1.1_1053_7	UniRef100_A0A2I0QJ55	90.4	167	168	167	1.8e-80	308.5	UniRef100_A0A2I0QJ55 CRISPR-associated exonuclease Cas4 n=1 Tax=Candidatus Altiarchaeales archaeon HGW-Altiarchaeales-1 TaxID=2013673 RepID=A0A2I0QJ55_9ARCH	Taxonomy=Archaea;Candidatus_Altiarchaeota;Candidatus_Altiarchaeales;Candidatus_Altiarchaeales_archaeon_HGW-Altiarchaeales-1
GA1.1	GA_E1.1_1053_8	UniRef100_A0A2I0QJ16	91.7	290	323	290	8.4e-148	533.1	UniRef100_A0A2I0QJ16 Subtype I-B CRISPR-associated endonuclease Cas1 (Fragment) n=1 Tax=Candidatus Altiarchaeales archaeon HGW-Altiarchaeales-1 TaxID=2013673 RepID=A0A2I0QJ16_9ARCH	Taxonomy=Archaea;Candidatus_Altiarchaeota;Candidatus_Altiarchaeales;Candidatus_Altiarchaeales_archaeon_HGW-Altiarchaeales-1
GA1.1	GA_E1.1_1053_9	UniRef100_A0A2I0QGQ3	86.2	87	88	87	1e-34	155.6	UniRef100_A0A2I0QGQ3 CRISPR-associated endoribonuclease Cas2 n=1 Tax=Candidatus Altiarchaeales archaeon HGW-Altiarchaeales-1 TaxID=2013673 RepID=A0A2I0QGQ3_9ARCH	Taxonomy=Archaea;Candidatus_Altiarchaeota;Candidatus_Altiarchaeales;Candidatus_Altiarchaeales_archaeon_HGW-Altiarchaeales-1
GA1.1	GA_E1.1_1064_6	UniRef100_A0A2H9M5N7	76.1	833	832	829	0	1224.5	UniRef100_A0A2H9M5N7 CRISPR-associated helicase/endonuclease Cas3 n=2 Tax=unclassified Candidatus Altiarchaeum TaxID=2618086 RepID=A0A2H9M5N7_9ARCH	Taxonomy=Archaea;Candidatus_Altiarchaeota;Candidatus_Altiarchaeales;Candidatus_Altiarchaeum;unclassified_Candidatus_Altiarchaeum
GA1.1	GA_E1.1_1064_7	UniRef100_A0A1J5JAT9	78.4	264	265	259	1.5e-113	419.1	UniRef100_A0A1J5JAT9 Type I-B CRISPR-associated protein Cas5 n=1 Tax=Candidatus Altiarchaeum sp. CG2_30_32_3053 TaxID=1803514 RepID=A0A1J5JAT9_9ARCH	Taxonomy=Archaea;Candidatus_Altiarchaeota;Candidatus_Altiarchaeales;Candidatus_Altiarchaeum;Candidatus_Altiarchaeum_sp._CG2_30_32_3053
GA1.1	GA_E1.1_1064_8	UniRef100_A0A2H9M4R8	81	316	324	317	3.9e-137	497.7	UniRef100_A0A2H9M4R8 Type I-B CRISPR-associated protein Cas7/Csh2 n=5 Tax=unclassified Candidatus Altiarchaeum TaxID=2618086 RepID=A0A2H9M4R8_9ARCH	Taxonomy=Archaea;Candidatus_Altiarchaeota;Candidatus_Altiarchaeales;Candidatus_Altiarchaeum;unclassified_Candidatus_Altiarchaeum
GA1.1	GA_E1.1_1064_9	UniRef100_A0A2H9M524	77.6	152	156	636	6.9e-55	223.4	UniRef100_A0A2H9M524 TIGR02556 family CRISPR-associated protein n=4 Tax=unclassified Candidatus Altiarchaeum TaxID=2618086 RepID=A0A2H9M524_9ARCH	Taxonomy=Archaea;Candidatus_Altiarchaeota;Candidatus_Altiarchaeales;Candidatus_Altiarchaeum;unclassified_Candidatus_Altiarchaeum
GA1.1	GA_E1.1_1064_10	UniRef100_A0A2H9M524	80	481	483	636	1.8e-218	768.5	UniRef100_A0A2H9M524 TIGR02556 family CRISPR-associated protein n=4 Tax=unclassified Candidatus Altiarchaeum TaxID=2618086 RepID=A0A2H9M524_9ARCH	Taxonomy=Archaea;Candidatus_Altiarchaeota;Candidatus_Altiarchaeales;Candidatus_Altiarchaeum;unclassified_Candidatus_Altiarchaeum
GA1.1	GA_E1.1_2085_2	UniRef100_A0A1W9MGJ8	91.6	309	316	309	9.4e-160	572.8	UniRef100_A0A1W9MGJ8 Type I-B CRISPR-associated protein Cas7/Cst2/DevR n=1 Tax=Candidatus Altiarchaeales archaeon A3 TaxID=1933927 RepID=A0A1W9MGJ8_9ARCH	Taxonomy=Archaea;Candidatus_Altiarchaeota;Candidatus_Altiarchaeales;Candidatus_Altiarchaeales_archaeon_A3
GA1.2	GA_E1.2_560_6	UniRef100_A0A1W9MF11	87.2	109	111	245	9.9e-48	199.1	UniRef100_A0A1W9MF11 CRISPR-associated endoribonuclease Cas6 n=1 Tax=Candidatus Altiarchaeales archaeon A3 TaxID=1933927 RepID=A0A1W9MF11_9ARCH	Taxonomy=Archaea;Candidatus_Altiarchaeota;Candidatus_Altiarchaeales;Candidatus_Altiarchaeales_archaeon_A3
GA1.2	GA_E1.2_1121_1	UniRef100_A0A2I0QGQ3	86.2	87	88	87	1e-34	155.6	UniRef100_A0A2I0QGQ3 CRISPR-associated endoribonuclease Cas2 n=1 Tax=Candidatus Altiarchaeales archaeon HGW-Altiarchaeales-1 TaxID=2013673 RepID=A0A2I0QGQ3_9ARCH	Taxonomy=Archaea;Candidatus_Altiarchaeota;Candidatus_Altiarchaeales;Candidatus_Altiarchaeales_archaeon_HGW-Altiarchaeales-1
GA1.2	GA_E1.2_1121_2	UniRef100_A0A2I0QJ16	91.7	290	323	290	8.4e-148	533.1	UniRef100_A0A2I0QJ16 Subtype I-B CRISPR-associated endonuclease Cas1 (Fragment) n=1 Tax=Candidatus Altiarchaeales archaeon HGW-Altiarchaeales-1 TaxID=2013673 RepID=A0A2I0QJ16_9ARCH	Taxonomy=Archaea;Candidatus_Altiarchaeota;Candidatus_Altiarchaeales;Candidatus_Altiarchaeales_archaeon_HGW-Altiarchaeales-1
GA1.2	GA_E1.2_1121_3	UniRef100_A0A2I0QJ55	90.4	167	168	167	1.8e-80	308.5	UniRef100_A0A2I0QJ55 CRISPR-associated exonuclease Cas4 n=1 Tax=Candidatus Altiarchaeales archaeon HGW-Altiarchaeales-1 TaxID=2013673 RepID=A0A2I0QJ55_9ARCH	Taxonomy=Archaea;Candidatus_Altiarchaeota;Candidatus_Altiarchaeales;Candidatus_Altiarchaeales_archaeon_HGW-Altiarchaeales-1
GA1.2	GA_E1.2_1121_9	UniRef100_A0A1W9MF11	90.2	153	157	245	1.4e-76	295.4	UniRef100_A0A1W9MF11 CRISPR-associated endoribonuclease Cas6 n=1 Tax=Candidatus Altiarchaeales archaeon A3 TaxID=1933927 RepID=A0A1W9MF11_9ARCH	Taxonomy=Archaea;Candidatus_Altiarchaeota;Candidatus_Altiarchaeales;Candidatus_Altiarchaeales_archaeon_A3
GA1.2	GA_E1.2_1851_2	UniRef100_A0A2H9M524	80.2	481	483	636	2.1e-219	771.5	UniRef100_A0A2H9M524 TIGR02556 family CRISPR-associated protein n=4 Tax=unclassified Candidatus Altiarchaeum TaxID=2618086 RepID=A0A2H9M524_9ARCH	Taxonomy=Archaea;Candidatus_Altiarchaeota;Candidatus_Altiarchaeales;Candidatus_Altiarchaeum;unclassified_Candidatus_Altiarchaeum
GA1.2	GA_E1.2_1851_3	UniRef100_A0A2H9M524	77.6	152	156	636	6.9e-55	223.4	UniRef100_A0A2H9M524 TIGR02556 family CRISPR-associated protein n=4 Tax=unclassified Candidatus Altiarchaeum TaxID=2618086 RepID=A0A2H9M524_9ARCH	Taxonomy=Archaea;Candidatus_Altiarchaeota;Candidatus_Altiarchaeales;Candidatus_Altiarchaeum;unclassified_Candidatus_Altiarchaeum
GA1.2	GA_E1.2_1851_4	UniRef100_A0A2H9M4R8	81.3	316	324	317	1.8e-137	498.8	UniRef100_A0A2H9M4R8 Type I-B CRISPR-associated protein Cas7/Csh2 n=5 Tax=unclassified Candidatus Altiarchaeum TaxID=2618086 RepID=A0A2H9M4R8_9ARCH	Taxonomy=Archaea;Candidatus_Altiarchaeota;Candidatus_Altiarchaeales;Candidatus_Altiarchaeum;unclassified_Candidatus_Altiarchaeum
GA1.2	GA_E1.2_1851_5	UniRef100_A0A1J5JAT9	78	264	265	259	5.5e-113	417.2	UniRef100_A0A1J5JAT9 Type I-B CRISPR-associated protein Cas5 n=1 Tax=Candidatus Altiarchaeum sp. CG2_30_32_3053 TaxID=1803514 RepID=A0A1J5JAT9_9ARCH	Taxonomy=Archaea;Candidatus_Altiarchaeota;Candidatus_Altiarchaeales;Candidatus_Altiarchaeum;Candidatus_Altiarchaeum_sp._CG2_30_32_3053
GA1.2	GA_E1.2_1851_6	UniRef100_A0A2H9M5N7	76.1	833	832	829	0	1224.5	UniRef100_A0A2H9M5N7 CRISPR-associated helicase/endonuclease Cas3 n=2 Tax=unclassified Candidatus Altiarchaeum TaxID=2618086 RepID=A0A2H9M5N7_9ARCH	Taxonomy=Archaea;Candidatus_Altiarchaeota;Candidatus_Altiarchaeales;Candidatus_Altiarchaeum;unclassified_Candidatus_Altiarchaeum
GA1.2	GA_E1.2_2173_2	UniRef100_A0A1W9MGJ8	91.6	309	316	309	9.4e-160	572.8	UniRef100_A0A1W9MGJ8 Type I-B CRISPR-associated protein Cas7/Cst2/DevR n=1 Tax=Candidatus Altiarchaeales archaeon A3 TaxID=1933927 RepID=A0A1W9MGJ8_9ARCH	Taxonomy=Archaea;Candidatus_Altiarchaeota;Candidatus_Altiarchaeales;Candidatus_Altiarchaeales_archaeon_A3
GA2.1	GA_E2.1_188_30	UniRef100_A0A2H9PEL1	76	833	832	829	0	1222.2	UniRef100_A0A2H9PEL1 CRISPR-associated helicase/endonuclease Cas3 n=1 Tax=Candidatus Altiarchaeum sp. CG_4_10_14_0_8_um_filter_32_851 TaxID=2014238 RepID=A0A2H9PEL1_9ARCH	Taxonomy=Archaea;Candidatus_Altiarchaeota;Candidatus_Altiarchaeales;Candidatus_Altiarchaeum;Candidatus_Altiarchaeum_sp._CG_4_10_14_0_8_um_filter_32_851
GA2.1	GA_E2.1_188_31	UniRef100_A0A1J5JAT9	78	264	265	259	5.5e-113	417.2	UniRef100_A0A1J5JAT9 Type I-B CRISPR-associated protein Cas5 n=1 Tax=Candidatus Altiarchaeum sp. CG2_30_32_3053 TaxID=1803514 RepID=A0A1J5JAT9_9ARCH	Taxonomy=Archaea;Candidatus_Altiarchaeota;Candidatus_Altiarchaeales;Candidatus_Altiarchaeum;Candidatus_Altiarchaeum_sp._CG2_30_32_3053
GA2.1	GA_E2.1_188_32	UniRef100_A0A2H9M4R8	80.7	316	324	317	2.6e-136	495	UniRef100_A0A2H9M4R8 Type I-B CRISPR-associated protein Cas7/Csh2 n=5 Tax=unclassified Candidatus Altiarchaeum TaxID=2618086 RepID=A0A2H9M4R8_9ARCH	Taxonomy=Archaea;Candidatus_Altiarchaeota;Candidatus_Altiarchaeales;Candidatus_Altiarchaeum;unclassified_Candidatus_Altiarchaeum
GA2.1	GA_E2.1_188_33	UniRef100_A0A2H9M524	77.6	152	156	636	6.9e-55	223.4	UniRef100_A0A2H9M524 TIGR02556 family CRISPR-associated protein n=4 Tax=unclassified Candidatus Altiarchaeum TaxID=2618086 RepID=A0A2H9M524_9ARCH	Taxonomy=Archaea;Candidatus_Altiarchaeota;Candidatus_Altiarchaeales;Candidatus_Altiarchaeum;unclassified_Candidatus_Altiarchaeum
GA2.1	GA_E2.1_188_34	UniRef100_A0A2H9M524	80.2	481	483	636	2.1e-219	771.5	UniRef100_A0A2H9M524 TIGR02556 family CRISPR-associated protein n=4 Tax=unclassified Candidatus Altiarchaeum TaxID=2618086 RepID=A0A2H9M524_9ARCH	Taxonomy=Archaea;Candidatus_Altiarchaeota;Candidatus_Altiarchaeales;Candidatus_Altiarchaeum;unclassified_Candidatus_Altiarchaeum
GA2.1	GA_E2.1_463_11	UniRef100_A0A1W9MF11	86.2	109	111	245	2.4e-46	194.5	UniRef100_A0A1W9MF11 CRISPR-associated endoribonuclease Cas6 n=1 Tax=Candidatus Altiarchaeales archaeon A3 TaxID=1933927 RepID=A0A1W9MF11_9ARCH	Taxonomy=Archaea;Candidatus_Altiarchaeota;Candidatus_Altiarchaeales;Candidatus_Altiarchaeales_archaeon_A3
GA2.1	GA_E2.1_1178_1	UniRef100_A0A2I0QGQ3	86.2	87	88	87	1e-34	155.6	UniRef100_A0A2I0QGQ3 CRISPR-associated endoribonuclease Cas2 n=1 Tax=Candidatus Altiarchaeales archaeon HGW-Altiarchaeales-1 TaxID=2013673 RepID=A0A2I0QGQ3_9ARCH	Taxonomy=Archaea;Candidatus_Altiarchaeota;Candidatus_Altiarchaeales;Candidatus_Altiarchaeales_archaeon_HGW-Altiarchaeales-1
GA2.1	GA_E2.1_1178_2	UniRef100_A0A2I0QJ16	91.7	290	323	290	8.4e-148	533.1	UniRef100_A0A2I0QJ16 Subtype I-B CRISPR-associated endonuclease Cas1 (Fragment) n=1 Tax=Candidatus Altiarchaeales archaeon HGW-Altiarchaeales-1 TaxID=2013673 RepID=A0A2I0QJ16_9ARCH	Taxonomy=Archaea;Candidatus_Altiarchaeota;Candidatus_Altiarchaeales;Candidatus_Altiarchaeales_archaeon_HGW-Altiarchaeales-1
GA2.1	GA_E2.1_1178_3	UniRef100_A0A2I0QJ55	90.4	167	168	167	1.8e-80	308.5	UniRef100_A0A2I0QJ55 CRISPR-associated exonuclease Cas4 n=1 Tax=Candidatus Altiarchaeales archaeon HGW-Altiarchaeales-1 TaxID=2013673 RepID=A0A2I0QJ55_9ARCH	Taxonomy=Archaea;Candidatus_Altiarchaeota;Candidatus_Altiarchaeales;Candidatus_Altiarchaeales_archaeon_HGW-Altiarchaeales-1
GA2.1	GA_E2.1_1178_9	UniRef100_A0A1W9MF11	90.3	155	159	245	5.9e-78	300.1	UniRef100_A0A1W9MF11 CRISPR-associated endoribonuclease Cas6 n=1 Tax=Candidatus Altiarchaeales archaeon A3 TaxID=1933927 RepID=A0A1W9MF11_9ARCH	Taxonomy=Archaea;Candidatus_Altiarchaeota;Candidatus_Altiarchaeales;Candidatus_Altiarchaeales_archaeon_A3
GA2.1	GA_E2.1_2239_2	UniRef100_A0A1W9MGJ8	91.6	309	316	309	9.4e-160	572.8	UniRef100_A0A1W9MGJ8 Type I-B CRISPR-associated protein Cas7/Cst2/DevR n=1 Tax=Candidatus Altiarchaeales archaeon A3 TaxID=1933927 RepID=A0A1W9MGJ8_9ARCH	Taxonomy=Archaea;Candidatus_Altiarchaeota;Candidatus_Altiarchaeales;Candidatus_Altiarchaeales_archaeon_A3
HURL_250m	HURL_250m_1760_8	UniRef100_A0A2I0QGQ3	100	87	88	87	2.5e-41	177.6	UniRef100_A0A2I0QGQ3 CRISPR-associated endoribonuclease Cas2 n=1 Tax=Candidatus Altiarchaeales archaeon HGW-Altiarchaeales-1 TaxID=2013673 RepID=A0A2I0QGQ3_9ARCH	Taxonomy=Archaea;Candidatus_Altiarchaeota;Candidatus_Altiarchaeales;Candidatus_Altiarchaeales_archaeon_HGW-Altiarchaeales-1
HURL_250m	HURL_250m_1760_10	UniRef100_A0A2I0QJ16	99.3	290	323	290	2.1e-159	571.6	UniRef100_A0A2I0QJ16 Subtype I-B CRISPR-associated endonuclease Cas1 (Fragment) n=1 Tax=Candidatus Altiarchaeales archaeon HGW-Altiarchaeales-1 TaxID=2013673 RepID=A0A2I0QJ16_9ARCH	Taxonomy=Archaea;Candidatus_Altiarchaeota;Candidatus_Altiarchaeales;Candidatus_Altiarchaeales_archaeon_HGW-Altiarchaeales-1
HURL_250m	HURL_250m_1760_11	UniRef100_A0A2I0QJ55	98.3	117	133	167	6.3e-57	229.9	UniRef100_A0A2I0QJ55 CRISPR-associated exonuclease Cas4 n=1 Tax=Candidatus Altiarchaeales archaeon HGW-Altiarchaeales-1 TaxID=2013673 RepID=A0A2I0QJ55_9ARCH	Taxonomy=Archaea;Candidatus_Altiarchaeota;Candidatus_Altiarchaeales;Candidatus_Altiarchaeales_archaeon_HGW-Altiarchaeales-1
HURL_250m	HURL_250m_2234_11	UniRef100_A0A1D2R1Y5	73.5	245	247	244	5.2e-97	364	UniRef100_A0A1D2R1Y5 CRISPR-associated endoribonuclease n=1 Tax=Candidatus Altiarchaeales archaeon WOR_SM1_86-2 TaxID=1849364 RepID=A0A1D2R1Y5_9ARCH	Taxonomy=Archaea;Candidatus_Altiarchaeota;Candidatus_Altiarchaeales;Candidatus_Altiarchaeales_archaeon_WOR_SM1_86-2
HURL_250m	HURL_250m_2625_13	UniRef100_A0A2I0QK25	97.9	243	243	245	3.3e-136	494.2	UniRef100_A0A2I0QK25 CRISPR-associated endoribonuclease Cas6 n=1 Tax=Candidatus Altiarchaeales archaeon HGW-Altiarchaeales-1 TaxID=2013673 RepID=A0A2I0QK25_9ARCH	Taxonomy=Archaea;Candidatus_Altiarchaeota;Candidatus_Altiarchaeales;Candidatus_Altiarchaeales_archaeon_HGW-Altiarchaeales-1
HURL_250m	HURL_250m_2729_5	UniRef100_A0A2I0QEI4	100	305	306	305	3e-179	637.5	UniRef100_A0A2I0QEI4 Type III-B CRISPR module RAMP protein Cmr1 n=1 Tax=Candidatus Altiarchaeales archaeon HGW-Altiarchaeales-3 TaxID=2013675 RepID=A0A2I0QEI4_9ARCH	Taxonomy=Archaea;Candidatus_Altiarchaeota;Candidatus_Altiarchaeales;Candidatus_Altiarchaeales_archaeon_HGW-Altiarchaeales-3
HURL_250m	HURL_250m_2729_10	UniRef100_A0A2I0QEH8	100	310	311	310	1.8e-179	638.3	UniRef100_A0A2I0QEH8 Type III-B CRISPR module RAMP protein Cmr4 n=1 Tax=Candidatus Altiarchaeales archaeon HGW-Altiarchaeales-3 TaxID=2013675 RepID=A0A2I0QEH8_9ARCH	Taxonomy=Archaea;Candidatus_Altiarchaeota;Candidatus_Altiarchaeales;Candidatus_Altiarchaeales_archaeon_HGW-Altiarchaeales-3
HURL_250m	HURL_250m_2729_15	UniRef100_A0A2I0QEH5	100	87	88	87	4.6e-40	173.3	UniRef100_A0A2I0QEH5 CRISPR-associated endoribonuclease Cas2 n=1 Tax=Candidatus Altiarchaeales archaeon HGW-Altiarchaeales-3 TaxID=2013675 RepID=A0A2I0QEH5_9ARCH	Taxonomy=Archaea;Candidatus_Altiarchaeota;Candidatus_Altiarchaeales;Candidatus_Altiarchaeales_archaeon_HGW-Altiarchaeales-3
HURL_250m	HURL_250m_2996_1	UniRef100_A0A2I0QEF6	100	199	200	199	2.3e-111	411.4	UniRef100_A0A2I0QEF6 CRISPR-associated exonuclease Cas4 n=1 Tax=Candidatus Altiarchaeales archaeon HGW-Altiarchaeales-3 TaxID=2013675 RepID=A0A2I0QEF6_9ARCH	Taxonomy=Archaea;Candidatus_Altiarchaeota;Candidatus_Altiarchaeales;Candidatus_Altiarchaeales_archaeon_HGW-Altiarchaeales-3
HURL_250m	HURL_250m_2996_2	UniRef100_A0A2I0QEL6	100	96	97	96	3.6e-46	193.7	UniRef100_A0A2I0QEL6 CRISPR-associated endoribonuclease Cas2 n=1 Tax=Candidatus Altiarchaeales archaeon HGW-Altiarchaeales-3 TaxID=2013675 RepID=A0A2I0QEL6_9ARCH	Taxonomy=Archaea;Candidatus_Altiarchaeota;Candidatus_Altiarchaeales;Candidatus_Altiarchaeales_archaeon_HGW-Altiarchaeales-3
HURL_250m	HURL_250m_2996_3	UniRef100_A0A2I0QEK2	99.4	324	325	324	1.2e-181	645.6	UniRef100_A0A2I0QEK2 CRISPR-associated endonuclease Cas1 n=1 Tax=Candidatus Altiarchaeales archaeon HGW-Altiarchaeales-3 TaxID=2013675 RepID=A0A2I0QEK2_9ARCH	Taxonomy=Archaea;Candidatus_Altiarchaeota;Candidatus_Altiarchaeales;Candidatus_Altiarchaeales_archaeon_HGW-Altiarchaeales-3
HURL_250m	HURL_250m_2996_5	UniRef100_A0A2I0QEF7	100	842	843	842	0	1505.7	UniRef100_A0A2I0QEF7 CRISPR-associated helicase/endonuclease Cas3 n=1 Tax=Candidatus Altiarchaeales archaeon HGW-Altiarchaeales-3 TaxID=2013675 RepID=A0A2I0QEF7_9ARCH	Taxonomy=Archaea;Candidatus_Altiarchaeota;Candidatus_Altiarchaeales;Candidatus_Altiarchaeales_archaeon_HGW-Altiarchaeales-3
HURL_250m	HURL_250m_2996_6	UniRef100_A0A2I0QEF8	100	250	251	250	1.1e-142	515.8	UniRef100_A0A2I0QEF8 Type I-B CRISPR-associated protein Cas5 n=1 Tax=Candidatus Altiarchaeales archaeon HGW-Altiarchaeales-3 TaxID=2013675 RepID=A0A2I0QEF8_9ARCH	Taxonomy=Archaea;Candidatus_Altiarchaeota;Candidatus_Altiarchaeales;Candidatus_Altiarchaeales_archaeon_HGW-Altiarchaeales-3
HURL_250m	HURL_250m_2996_7	UniRef100_A0A2I0QEG5	100	325	326	325	1.3e-177	632.1	UniRef100_A0A2I0QEG5 Type I-B CRISPR-associated protein Cas7/Csh2 n=1 Tax=Candidatus Altiarchaeales archaeon HGW-Altiarchaeales-3 TaxID=2013675 RepID=A0A2I0QEG5_9ARCH	Taxonomy=Archaea;Candidatus_Altiarchaeota;Candidatus_Altiarchaeales;Candidatus_Altiarchaeales_archaeon_HGW-Altiarchaeales-3
HURL_250m	HURL_250m_3116_3	UniRef100_A0A1J5J728	95.1	324	325	324	1.8e-177	631.7	UniRef100_A0A1J5J728 CRISPR-associated endonuclease Cas1 n=3 Tax=unclassified Candidatus Altiarchaeum TaxID=2618086 RepID=A0A1J5J728_9ARCH	Taxonomy=Archaea;Candidatus_Altiarchaeota;Candidatus_Altiarchaeales;Candidatus_Altiarchaeum;unclassified_Candidatus_Altiarchaeum
HURL_250m	HURL_250m_3116_4	UniRef100_A0A2I0QLI9	100	785	806	785	0	1598.2	UniRef100_A0A2I0QLI9 Type III-A CRISPR-associated protein Cas10/Csm1 n=1 Tax=Candidatus Altiarchaeales archaeon HGW-Altiarchaeales-2 TaxID=2013674 RepID=A0A2I0QLI9_9ARCH	Taxonomy=Archaea;Candidatus_Altiarchaeota;Candidatus_Altiarchaeales;Candidatus_Altiarchaeales_archaeon_HGW-Altiarchaeales-2
HURL_250m	HURL_250m_3116_5	UniRef100_A0A2I0QLQ6	100	187	188	187	9.7e-104	386	UniRef100_A0A2I0QLQ6 Type III-A CRISPR-associated protein Csm2 n=1 Tax=Candidatus Altiarchaeales archaeon HGW-Altiarchaeales-2 TaxID=2013674 RepID=A0A2I0QLQ6_9ARCH	Taxonomy=Archaea;Candidatus_Altiarchaeota;Candidatus_Altiarchaeales;Candidatus_Altiarchaeales_archaeon_HGW-Altiarchaeales-2
HURL_250m	HURL_250m_3116_13	UniRef100_A0A1J5JL49	90.7	54	61	87	3.1e-19	103.6	UniRef100_A0A1J5JL49 CRISPR-associated endoribonuclease Cas2 n=1 Tax=Candidatus Altiarchaeum sp. CG2_30_32_3053 TaxID=1803514 RepID=A0A1J5JL49_9ARCH	Taxonomy=Archaea;Candidatus_Altiarchaeota;Candidatus_Altiarchaeales;Candidatus_Altiarchaeum;Candidatus_Altiarchaeum_sp._CG2_30_32_3053
HURL_250m	HURL_250m_3380_2	UniRef100_A0A2I0QEA3	100	818	820	818	0	1612.4	UniRef100_A0A2I0QEA3 CRISPR-associated helicase/endonuclease Cas3 n=1 Tax=Candidatus Altiarchaeales archaeon HGW-Altiarchaeales-3 TaxID=2013675 RepID=A0A2I0QEA3_9ARCH	Taxonomy=Archaea;Candidatus_Altiarchaeota;Candidatus_Altiarchaeales;Candidatus_Altiarchaeales_archaeon_HGW-Altiarchaeales-3
HURL_250m	HURL_250m_3380_3	UniRef100_A0A2I0QEA0	100	156	157	253	4.5e-86	327	UniRef100_A0A2I0QEA0 Type I-B CRISPR-associated protein Cas5 n=1 Tax=Candidatus Altiarchaeales archaeon HGW-Altiarchaeales-3 TaxID=2013675 RepID=A0A2I0QEA0_9ARCH	Taxonomy=Archaea;Candidatus_Altiarchaeota;Candidatus_Altiarchaeales;Candidatus_Altiarchaeales_archaeon_HGW-Altiarchaeales-3
HURL_250m	HURL_250m_3380_4	UniRef100_A0A2I0QEA0	100	74	79	253	3.1e-35	157.1	UniRef100_A0A2I0QEA0 Type I-B CRISPR-associated protein Cas5 n=1 Tax=Candidatus Altiarchaeales archaeon HGW-Altiarchaeales-3 TaxID=2013675 RepID=A0A2I0QEA0_9ARCH	Taxonomy=Archaea;Candidatus_Altiarchaeota;Candidatus_Altiarchaeales;Candidatus_Altiarchaeales_archaeon_HGW-Altiarchaeales-3
HURL_250m	HURL_250m_3380_5	UniRef100_A0A2I0QEA9	100	299	300	299	1.9e-165	591.7	UniRef100_A0A2I0QEA9 Type I-B CRISPR-associated protein Cas7/Csh2 n=1 Tax=Candidatus Altiarchaeales archaeon HGW-Altiarchaeales-3 TaxID=2013675 RepID=A0A2I0QEA9_9ARCH	Taxonomy=Archaea;Candidatus_Altiarchaeota;Candidatus_Altiarchaeales;Candidatus_Altiarchaeales_archaeon_HGW-Altiarchaeales-3
HURL_250m	HURL_250m_3380_6	UniRef100_A0A2H9M524	64.5	648	628	636	2.3e-226	795	UniRef100_A0A2H9M524 TIGR02556 family CRISPR-associated protein n=4 Tax=unclassified Candidatus Altiarchaeum TaxID=2618086 RepID=A0A2H9M524_9ARCH	Taxonomy=Archaea;Candidatus_Altiarchaeota;Candidatus_Altiarchaeales;Candidatus_Altiarchaeum;unclassified_Candidatus_Altiarchaeum
HURL_250m	HURL_250m_4301_2	UniRef100_A0A1W9MF11	75.5	245	246	245	4.5e-109	404.1	UniRef100_A0A1W9MF11 CRISPR-associated endoribonuclease Cas6 n=1 Tax=Candidatus Altiarchaeales archaeon A3 TaxID=1933927 RepID=A0A1W9MF11_9ARCH	Taxonomy=Archaea;Candidatus_Altiarchaeota;Candidatus_Altiarchaeales;Candidatus_Altiarchaeales_archaeon_A3
HURL_250m	HURL_250m_5124_4	UniRef100_A0A1D2R2T5	71.6	162	168	166	2.3e-56	228.4	UniRef100_A0A1D2R2T5 CRISPR-associated exonuclease Cas4 n=1 Tax=Candidatus Altiarchaeales archaeon WOR_SM1_79 TaxID=1849365 RepID=A0A1D2R2T5_9ARCH	Taxonomy=Archaea;Candidatus_Altiarchaeota;Candidatus_Altiarchaeales;Candidatus_Altiarchaeales_archaeon_WOR_SM1_79
HURL_250m	HURL_250m_7162_3	UniRef100_A0A2I0QMX4	100	280	281	280	3e-149	537.7	UniRef100_A0A2I0QMX4 CRISPR-associated endoribonuclease Cas6 n=1 Tax=Candidatus Altiarchaeales archaeon HGW-Altiarchaeales-2 TaxID=2013674 RepID=A0A2I0QMX4_9ARCH	Taxonomy=Archaea;Candidatus_Altiarchaeota;Candidatus_Altiarchaeales;Candidatus_Altiarchaeales_archaeon_HGW-Altiarchaeales-2
HURL_250m	HURL_250m_9775_1	UniRef100_A0A1J5JL49	94.1	51	52	87	9.5e-17	95.1	UniRef100_A0A1J5JL49 CRISPR-associated endoribonuclease Cas2 n=1 Tax=Candidatus Altiarchaeum sp. CG2_30_32_3053 TaxID=1803514 RepID=A0A1J5JL49_9ARCH	Taxonomy=Archaea;Candidatus_Altiarchaeota;Candidatus_Altiarchaeales;Candidatus_Altiarchaeum;Candidatus_Altiarchaeum_sp._CG2_30_32_3053
HURL_250m	HURL_250m_11907_3	UniRef100_A0A2I0QEL6	91.7	96	97	96	2.4e-42	181	UniRef100_A0A2I0QEL6 CRISPR-associated endoribonuclease Cas2 n=1 Tax=Candidatus Altiarchaeales archaeon HGW-Altiarchaeales-3 TaxID=2013675 RepID=A0A2I0QEL6_9ARCH	Taxonomy=Archaea;Candidatus_Altiarchaeota;Candidatus_Altiarchaeales;Candidatus_Altiarchaeales_archaeon_HGW-Altiarchaeales-3
HURL_250m	HURL_250m_11907_4	UniRef100_A0A2I0QEF6	83.4	199	200	199	3.3e-94	354.4	UniRef100_A0A2I0QEF6 CRISPR-associated exonuclease Cas4 n=1 Tax=Candidatus Altiarchaeales archaeon HGW-Altiarchaeales-3 TaxID=2013675 RepID=A0A2I0QEF6_9ARCH	Taxonomy=Archaea;Candidatus_Altiarchaeota;Candidatus_Altiarchaeales;Candidatus_Altiarchaeales_archaeon_HGW-Altiarchaeales-3
HURL_250m	HURL_250m_14768_2	UniRef100_A0A2H9M5K8	90.9	164	178	164	2.6e-82	314.7	UniRef100_A0A2H9M5K8 CRISPR-associated exonuclease Cas4 n=4 Tax=unclassified Candidatus Altiarchaeum TaxID=2618086 RepID=A0A2H9M5K8_9ARCH	Taxonomy=Archaea;Candidatus_Altiarchaeota;Candidatus_Altiarchaeales;Candidatus_Altiarchaeum;unclassified_Candidatus_Altiarchaeum
HURL_250m	HURL_250m_15440_1	UniRef100_A0A1D2RCB5	81.4	194	194	194	7.4e-91	343.2	UniRef100_A0A1D2RCB5 CRISPR-associated exonuclease Cas4 n=1 Tax=Candidatus Altiarchaeales archaeon WOR_SM1_SCG TaxID=1849261 RepID=A0A1D2RCB5_9ARCH	Taxonomy=Archaea;Candidatus_Altiarchaeota;Candidatus_Altiarchaeales;Candidatus_Altiarchaeales_archaeon_WOR_SM1_SCG
HURL_250m	HURL_250m_15440_2	UniRef100_A0A1D2RCI2	87.5	96	97	96	1.3e-43	185.3	UniRef100_A0A1D2RCI2 CRISPR-associated endoribonuclease Cas2 n=1 Tax=Candidatus Altiarchaeales archaeon WOR_SM1_SCG TaxID=1849261 RepID=A0A1D2RCI2_9ARCH	Taxonomy=Archaea;Candidatus_Altiarchaeota;Candidatus_Altiarchaeales;Candidatus_Altiarchaeales_archaeon_WOR_SM1_SCG
HURL_250m	HURL_250m_15440_3	UniRef100_A0A1D2RCD6	83.4	145	146	323	1.1e-65	259.2	UniRef100_A0A1D2RCD6 CRISPR-associated endonuclease Cas1 n=1 Tax=Candidatus Altiarchaeales archaeon WOR_SM1_SCG TaxID=1849261 RepID=A0A1D2RCD6_9ARCH	Taxonomy=Archaea;Candidatus_Altiarchaeota;Candidatus_Altiarchaeales;Candidatus_Altiarchaeales_archaeon_WOR_SM1_SCG
HURL_250m	HURL_250m_15440_4	UniRef100_A0A1D2RCD6	82.2	169	181	323	2.1e-71	278.5	UniRef100_A0A1D2RCD6 CRISPR-associated endonuclease Cas1 n=1 Tax=Candidatus Altiarchaeales archaeon WOR_SM1_SCG TaxID=1849261 RepID=A0A1D2RCD6_9ARCH	Taxonomy=Archaea;Candidatus_Altiarchaeota;Candidatus_Altiarchaeales;Candidatus_Altiarchaeales_archaeon_WOR_SM1_SCG
HURL_250m	HURL_250m_16349_3	UniRef100_A0A1D2QWY5	67.4	264	264	264	7.7e-99	370.2	UniRef100_A0A1D2QWY5 CRISPR-associated exonuclease Cas4 n=1 Tax=Candidatus Altiarchaeales archaeon WOR_SM1_SCG TaxID=1849261 RepID=A0A1D2QWY5_9ARCH	Taxonomy=Archaea;Candidatus_Altiarchaeota;Candidatus_Altiarchaeales;Candidatus_Altiarchaeales_archaeon_WOR_SM1_SCG
HURL_250m	HURL_250m_20532_3	UniRef100_A0A1D2RD71	78.7	221	235	297	1e-89	339.7	UniRef100_A0A1D2RD71 Type III-B CRISPR module RAMP protein Cmr4 n=1 Tax=Candidatus Altiarchaeales archaeon WOR_SM1_79 TaxID=1849365 RepID=A0A1D2RD71_9ARCH	Taxonomy=Archaea;Candidatus_Altiarchaeota;Candidatus_Altiarchaeales;Candidatus_Altiarchaeales_archaeon_WOR_SM1_79
HURL_250m	HURL_250m_30088_1	UniRef100_A0A1D2RCD6	92.5	80	80	323	6.9e-35	156	UniRef100_A0A1D2RCD6 CRISPR-associated endonuclease Cas1 n=1 Tax=Candidatus Altiarchaeales archaeon WOR_SM1_SCG TaxID=1849261 RepID=A0A1D2RCD6_9ARCH	Taxonomy=Archaea;Candidatus_Altiarchaeota;Candidatus_Altiarchaeales;Candidatus_Altiarchaeales_archaeon_WOR_SM1_SCG
HURL_140m	HURL_140m_493_34	UniRef100_A0A2I0QLQ3	100	280	281	280	2.3e-149	538.1	UniRef100_A0A2I0QLQ3 CRISPR-associated endoribonuclease Cas6 n=1 Tax=Candidatus Altiarchaeales archaeon HGW-Altiarchaeales-1 TaxID=2013673 RepID=A0A2I0QLQ3_9ARCH	Taxonomy=Archaea;Candidatus_Altiarchaeota;Candidatus_Altiarchaeales;Candidatus_Altiarchaeales_archaeon_HGW-Altiarchaeales-1
HURL_140m	HURL_140m_720_8	UniRef100_A0A2I0QK25	100	245	246	245	6.4e-140	506.5	UniRef100_A0A2I0QK25 CRISPR-associated endoribonuclease Cas6 n=1 Tax=Candidatus Altiarchaeales archaeon HGW-Altiarchaeales-1 TaxID=2013673 RepID=A0A2I0QK25_9ARCH	Taxonomy=Archaea;Candidatus_Altiarchaeota;Candidatus_Altiarchaeales;Candidatus_Altiarchaeales_archaeon_HGW-Altiarchaeales-1
HURL_140m	HURL_140m_720_10	UniRef100_A0A2I0QMU4	100	450	451	450	7.1e-270	939.1	UniRef100_A0A2I0QMU4 Type I-B CRISPR-associated protein Cas8b1/Cst1 n=1 Tax=Candidatus Altiarchaeales archaeon HGW-Altiarchaeales-1 TaxID=2013673 RepID=A0A2I0QMU4_9ARCH	Taxonomy=Archaea;Candidatus_Altiarchaeota;Candidatus_Altiarchaeales;Candidatus_Altiarchaeales_archaeon_HGW-Altiarchaeales-1
HURL_140m	HURL_140m_720_11	UniRef100_A0A2I0QMS5	100	350	351	350	3.3e-198	700.7	UniRef100_A0A2I0QMS5 Type I-B CRISPR-associated protein Cas7/Cst2/DevR n=1 Tax=Candidatus Altiarchaeales archaeon HGW-Altiarchaeales-1 TaxID=2013673 RepID=A0A2I0QMS5_9ARCH	Taxonomy=Archaea;Candidatus_Altiarchaeota;Candidatus_Altiarchaeales;Candidatus_Altiarchaeales_archaeon_HGW-Altiarchaeales-1
HURL_140m	HURL_140m_720_12	UniRef100_A0A2I0QMT7	100	207	208	207	2.9e-117	431	UniRef100_A0A2I0QMT7 Type I-B CRISPR-associated protein Cas5 n=1 Tax=Candidatus Altiarchaeales archaeon HGW-Altiarchaeales-1 TaxID=2013673 RepID=A0A2I0QMT7_9ARCH	Taxonomy=Archaea;Candidatus_Altiarchaeota;Candidatus_Altiarchaeales;Candidatus_Altiarchaeales_archaeon_HGW-Altiarchaeales-1
HURL_140m	HURL_140m_720_13	UniRef100_A0A2I0QMS4	100	477	830	477	1.5e-268	935.6	UniRef100_A0A2I0QMS4 CRISPR-associated helicase Cas3 n=1 Tax=Candidatus Altiarchaeales archaeon HGW-Altiarchaeales-1 TaxID=2013673 RepID=A0A2I0QMS4_9ARCH	Taxonomy=Archaea;Candidatus_Altiarchaeota;Candidatus_Altiarchaeales;Candidatus_Altiarchaeales_archaeon_HGW-Altiarchaeales-1
HURL_140m	HURL_140m_720_15	UniRef100_A0A2I0QJ55	100	167	168	167	5.5e-90	340.1	UniRef100_A0A2I0QJ55 CRISPR-associated exonuclease Cas4 n=1 Tax=Candidatus Altiarchaeales archaeon HGW-Altiarchaeales-1 TaxID=2013673 RepID=A0A2I0QJ55_9ARCH	Taxonomy=Archaea;Candidatus_Altiarchaeota;Candidatus_Altiarchaeales;Candidatus_Altiarchaeales_archaeon_HGW-Altiarchaeales-1
HURL_140m	HURL_140m_720_16	UniRef100_A0A2I0QJ16	100	290	323	290	3.3e-160	574.3	UniRef100_A0A2I0QJ16 Subtype I-B CRISPR-associated endonuclease Cas1 (Fragment) n=1 Tax=Candidatus Altiarchaeales archaeon HGW-Altiarchaeales-1 TaxID=2013673 RepID=A0A2I0QJ16_9ARCH	Taxonomy=Archaea;Candidatus_Altiarchaeota;Candidatus_Altiarchaeales;Candidatus_Altiarchaeales_archaeon_HGW-Altiarchaeales-1
HURL_140m	HURL_140m_720_18	UniRef100_A0A2I0QGQ3	100	87	88	87	2.5e-41	177.6	UniRef100_A0A2I0QGQ3 CRISPR-associated endoribonuclease Cas2 n=1 Tax=Candidatus Altiarchaeales archaeon HGW-Altiarchaeales-1 TaxID=2013673 RepID=A0A2I0QGQ3_9ARCH	Taxonomy=Archaea;Candidatus_Altiarchaeota;Candidatus_Altiarchaeales;Candidatus_Altiarchaeales_archaeon_HGW-Altiarchaeales-1

## Sheet: References
1	Suzek BE, Huang H, McGarvey P, Mazumder R, Wu CH. UniRef: comprehensive and non-redundant UniProt reference clusters. Bioinformatics 23, 1282-1288 (2007).
2	Couvin D, et al. CRISPRCasFinder, an update of CRISRFinder, includes a portable version, enhanced performance and integrates search for Cas proteins. Nucleic Acids Res 46, W246-W251 (2018).
