# Supplementary material for: Lytic archaeal viruses infect abundant primary producers in Earth’s crust
Source: Nat Commun. 2021 Jul 30;12:4642. doi: 10.1038/s41467-021-24803-4 (PMC8324899; doi:10.1038/s41467-021-24803-4)
Supplement: Supplementary file 5 — Supplementary Data 3 [file 41467_2021_24803_MOESM5_ESM.xlsx]

## Sheet: protein_anno
Scaffold_name	Altivir_#_Protein_#	Sample type	cluster_ID	annotation_ID_Fig.2	consensus_annotation	Prot_annotation	Protein_seq	Protein_length	gene_start	gene_end	strand	protein_ID	hhsuite_pVOGs	pVOGs_tax	pVOGs	deltaBlast_viruses	InterPro	InterPro_Database_and_ID	VogDB-Number	VOG	Uniref100_hit	HHpred_db	HHpred_annotation	phmmer_annotation	DELTA-BLAST_Annotation
VIRSorter_NODE_1844_length_8923_cov_1978_89-circular-cat_3_modified_1	Altivir_1_MSI_1	BF2012	4			>VIRSorter_NODE_1844_length_8923_cov_1978_89-circular-cat_3_modified_1 # 3 # 449 # 1 # ID=4_1;partial=10;start_type=Edge;rbs_motif=None;rbs_spacer=None;gc_cont=0.360	CPDTTSQTFLQAYLCAIQYQKTGVKDEHDFEIYSSFDIEDQNEYVYISSEREKSDLFEQQNANWYLIERDLLGKITYIDTETGDDFSFKEIESGKRKIVEAGAGSIFKLLGKLKTKFGNFLLANASQKSLWILKKEKSSSWTKKRERS*	149	3	449	1	prot_040	no_hit	no hit	no hit	no hit	no hit		no hit	no hit	no hit		no hit	no hit	arginase
VIRSorter_NODE_1844_length_8923_cov_1978_89-circular-cat_3_modified_2	Altivir_1_MSI_2	BF2012	4	18	Staphylococcus aureus nuclease	>VIRSorter_NODE_1844_length_8923_cov_1978_89-circular-cat_3_modified_2 # 392 # 1384 # 1 # ID=4_2;partial=00;start_type=GTG;rbs_motif=AAAAA;rbs_spacer=5bp;gc_cont=0.370	MDIKKRKIIKLDKKTGAFVIATGISSTTLITSLLSQTSSTLLAKVRLLIEMQGIALFTDFIAEEAVQSAGMGVFIAKGRDTKTLEHAISTYKNIYSLAENVHQYAQWNIAKNAFDAFFLSAKENIVIYEALLENAKETAALRGETEDAGKVTIYSTEKYAIYLNGINTKKYSPSVIRIPPGTHTIDLKMKDKITYTETFSIEKYGIKNIGSVSKKIELQNTTKCLDVANGTTIILNDFQQIVLAGVKQKILTAAAEKASKNWLRKTCETRNIRIETDTETHNEHGQLLGWIFLGDLNVNVESVKRGFTISNKTTKKYEDEIKEAEKFAEK*	331	392	1384	1	prot_041	VOG3386	Bacteria+Archaea	hypothetical protein [n=54]; endonuclease [n=18]; nuclease [n=7]; nuclease-like protein [n=2]; SNase-like protein [n=2]; ORF103 [n=1]; thermonuclease precursor [n=1]; putative nuclease protein [n=1]; ORF035 [n=1]; SNc family nuclease [n=1]; putative endonuclease [n=1]; staphylococcal nuclease [n=1];	nuclease	SNase-like, OB-fold superfamily (Staphylococcus aureus nuclease = SNase)	PFAM, PF00565	no hit	no hit	no hit	4HMJ_A	Thermonuclease (E.C.3.1.31.1); nuclease, hyperstable, pdTp, ionizable group;	hp	hp
VIRSorter_NODE_1844_length_8923_cov_1978_89-circular-cat_3_modified_3	Altivir_1_MSI_3	BF2012	10			>VIRSorter_NODE_1844_length_8923_cov_1978_89-circular-cat_3_modified_3 # 1401 # 1841 # 1 # ID=4_3;partial=00;start_type=ATG;rbs_motif=AATAA;rbs_spacer=13bp;gc_cont=0.345	MFGRANFLPKHQNKKDLLWKDIDDFVNFYFLNQKISKSYEFELYNPRWFNSTKAWQISCAKKIDLVVNRNDEIYIFETDPQILDETIGQLLTYRFWYEKQEQKKVKKMIALCGEIQEQTAEVALLYGIEVWKTNFPSGYTQYVSMY*	147	1401	1841	1	prot_042	no_hit	no hit	no hit	no hit	no hit		no hit	no hit	no hit	4HMJ_A	Thermonuclease (E.C.3.1.31.1); nuclease, hyperstable, pdTp, ionizable group;	no hit	hp
VIRSorter_NODE_1844_length_8923_cov_1978_89-circular-cat_3_modified_4	Altivir_1_MSI_4	BF2012	11			>VIRSorter_NODE_1844_length_8923_cov_1978_89-circular-cat_3_modified_4 # 2639 # 3007 # 1 # ID=4_4;partial=00;start_type=ATG;rbs_motif=None;rbs_spacer=None;gc_cont=0.401	MANSERGVKLNFPLRDKRQIFGMANSERGVKLNFPLRDKRQILKFQNNKQTTMKNINPTNVVIGRKKKFEEEMKEKIEEYVRNHQEEIVEKEKENMNPPGTAVVWQESGGIFPSRRKNPRAI*	123	2639	3007	1	prot_043	no_hit	no hit	no hit	no hit	no hit		no hit	no hit	no hit		no hit	no hit	no hit
VIRSorter_NODE_1844_length_8923_cov_1978_89-circular-cat_3_modified_5	Altivir_1_MSI_5	BF2012	12	19	geranylgeranyl transferase type i beta subunit	>VIRSorter_NODE_1844_length_8923_cov_1978_89-circular-cat_3_modified_5 # 3146 # 3298 # 1 # ID=4_5;partial=00;start_type=ATG;rbs_motif=TAA;rbs_spacer=11bp;gc_cont=0.301	MVMCANFCGLNFLTNTHKKKVYKRKVAKENYQKQQSGMSSLNNYESEVKY*	51	3146	3298	1	prot_044	no_hit	no hit	no hit	no hit	no hit		no hit	no hit	no hit		no hit	hp	geranylgeranyl transferase type i beta subunit
VIRSorter_NODE_1844_length_8923_cov_1978_89-circular-cat_3_modified_6	Altivir_1_MSI_6	BF2012	13		hp	>VIRSorter_NODE_1844_length_8923_cov_1978_89-circular-cat_3_modified_6 # 3391 # 4191 # 1 # ID=4_6;partial=00;start_type=ATG;rbs_motif=AATAA;rbs_spacer=10bp;gc_cont=0.382	MENIFETVMKEPIEIKKKREQIARIKYLKDRHGVISLWREEPVQINLRGYLLTIRRIEGETGTTISDVAKETGKNIKTVTNIFRNLEKIEVIKISEHAHFSRRKKNKKNINFFKSKFKLTTYIEEYYSNHSFFRNQYTYSDLKPAVIEAKENERVSKRMDLEESRYLCSKSIVQFDRVSPPSPEKSGGDVLPSRKNPEVMFYPHRKNPEVMSHPHRKNPEVMSHPHRKNLTGGIWMRYFHLVRKIRRRYDLHQKNPKTFEYDEYKI*	267	3391	4191	1	prot_045	no_hit	no hit	no hit	HTH (putative replication protein)	no hit		no hit	no hit	no hit		no hit	Mucin-like domain-containing protein	winged helix-turn-helix transcriptional regulator
VIRSorter_NODE_1844_length_8923_cov_1978_89-circular-cat_3_modified_7	Altivir_1_MSI_7	BF2012	5		hp	>VIRSorter_NODE_1844_length_8923_cov_1978_89-circular-cat_3_modified_7 # 4900 # 5319 # 1 # ID=4_7;partial=00;start_type=ATG;rbs_motif=TAAA;rbs_spacer=8bp;gc_cont=0.369	MTKSDWMTATEIENALKTGIKNAKNAFENGIDNCRRDPIKTAIAAITSGKWEKNFKDSSEKWEKNLSKISLEDWKKATIAGASRYADNAADIGSEEWGKYYTSAKSTIEAASSELIASKQEKADFIKFYEAMSKLKNID*	140	4900	5319	1	prot_046	no_hit	no hit	no hit	tail tape measure protein	no hit		no hit	no hit	no hit		no hit	no hit	no hit
VIRSorter_NODE_1844_length_8923_cov_1978_89-circular-cat_3_modified_8	Altivir_1_MSI_8	BF2012	6			>VIRSorter_NODE_1844_length_8923_cov_1978_89-circular-cat_3_modified_8 # 5409 # 5810 # 1 # ID=4_8;partial=00;start_type=ATG;rbs_motif=AATAA;rbs_spacer=10bp;gc_cont=0.376	MAIKPEDAIKKYKNNIDQTKYEKGVNAVKTSVTAAAIKQKESFIKNTLAGKDRLIKNLGKVSTDVWKTKTKRSFSKLEEKVILAIDSGKWNAAKVLAAGQSAHATAKNMKKGSYSDSYDRYLASQNAIKTAWK*	134	5409	5810	1	prot_047	no_hit	no hit	no hit	no hit	no hit		no hit	no hit	no hit		no hit	no hit	no hit
VIRSorter_NODE_1844_length_8923_cov_1978_89-circular-cat_3_modified_9	Altivir_1_MSI_9	BF2012	7			>VIRSorter_NODE_1844_length_8923_cov_1978_89-circular-cat_3_modified_9 # 5761 # 6744 # 1 # ID=4_9;partial=00;start_type=ATG;rbs_motif=None;rbs_spacer=None;gc_cont=0.375	MIDISHHKTQLKPHGNNKKNKYQKHKMTIISSNNTKSINGTELVLEADIDKSILVKGVHVQGSVNGRATAYIGGVTVGYFRTNSTILGNHLEYLRRNNKKEINVLNFLFQNNVFKGYPLAPGNKFTIKNSSAVNMSVIYDIYTEGDQTELMENGKNGKSLTYLHYGQTPNFINTTGDTLISKSNNPIEFSGFPFTSTVPPKRKIEVLGIAFSSRGADDGIAAANYIKTTYLKVMKNREVLFDEEKKGFIATGSQVLTANTFDAENGLDIGGEGTSTYQKNILLFDEKIVCVAGEELNFIWSTTVAAIPGRFEPEETEIMVILRETKE*	328	5761	6744	1	prot_048	no_hit	no hit	no hit	no hit	no hit		no hit	no hit	hp		no hit	no hit	hp
VIRSorter_NODE_1844_length_8923_cov_1978_89-circular-cat_3_modified_10	Altivir_1_MSI_10	BF2012	8			>VIRSorter_NODE_1844_length_8923_cov_1978_89-circular-cat_3_modified_10 # 6768 # 7100 # 1 # ID=4_10;partial=00;start_type=ATG;rbs_motif=TATAA;rbs_spacer=12bp;gc_cont=0.381	MTILYKTFSIVLTADNQKHNATSVLTCPKGKKIHFSFLGIAPYITENCHIQVFKDQEQLTGEGIYHAIIDDYTHRLDFDVDLNEGEAITIKGWSMTAYTVEGVYAYEELI*	111	6768	7100	1	prot_049	no_hit	no hit	no hit	no hit	no hit		no hit	no hit	no hit		no hit	hp	no hit
VIRSorter_NODE_1844_length_8923_cov_1978_89-circular-cat_3_modified_11	Altivir_1_MSI_11	BF2012	14			>VIRSorter_NODE_1844_length_8923_cov_1978_89-circular-cat_3_modified_11 # 7111 # 7470 # 1 # ID=4_11;partial=00;start_type=ATG;rbs_motif=AAAAAA;rbs_spacer=6bp;gc_cont=0.319	MYKYICFENTLLKTANFKTLCEIEKSFVVGASIKFWENPSFFPYDAVISISDIGATKKYILDISYPHMFIANSEMSYFGKWSNDTFIELNHQIDIDHKLLFEILVTNDLQVQGYVLIET*	120	7111	7470	1	prot_050	no_hit	no hit	no hit	no hit	no hit		no hit	no hit	no hit		no hit	no hit	no hit
VIRSorter_NODE_1844_length_8923_cov_1978_89-circular-cat_3_modified_12	Altivir_1_MSI_12	BF2012	9			>VIRSorter_NODE_1844_length_8923_cov_1978_89-circular-cat_3_modified_12 # 7474 # 8040 # 1 # ID=4_12;partial=00;start_type=ATG;rbs_motif=TAA;rbs_spacer=3bp;gc_cont=0.360	MKFLNLYKKIRKKTTIRQNQTPKTTVPETFEKIFLGIFENFEKIGWSTTHLYLSNIIKRTFSYILYPTLDGKNAGFFKEKTAGDITTLQTQPGGTKFFLDNNLVRRTKRIGISAYNMSDLVTCGVHIRVQGPFIQSPINEVNLFYFTVAPVTLKTFEFDIASFDVYLIFEAVGPTGESIIFKTYYLPI*	189	7474	8040	1	prot_051	no_hit	no hit	no hit	no hit	no hit		no hit	no hit	no hit		no hit	no hit	hp
VIRSorter_NODE_1844_length_8923_cov_1978_89-circular-cat_3_modified_13	Altivir_1_MSI_13	BF2012	15			>VIRSorter_NODE_1844_length_8923_cov_1978_89-circular-cat_3_modified_13 # 8043 # 8363 # 1 # ID=4_13;partial=00;start_type=ATG;rbs_motif=None;rbs_spacer=None;gc_cont=0.296	MADYFEFTVNVKDTDKNNIEGAKVSIQDITEETTSEGYTDENGNILFYVLANNHISIENVTYDLYEIKSGLVSIPKITENLTAKIVLKKIIIKYNLSFTSTTMEKA*	107	8043	8363	1	prot_052	no_hit	no hit	no hit	no hit	no hit		no hit	no hit	no hit		no hit	no hit	hp
VIRSorter_NODE_1844_length_8923_cov_1978_89-circular-cat_3_modified_14	Altivir_1_MSI_14	BF2012	16			>VIRSorter_NODE_1844_length_8923_cov_1978_89-circular-cat_3_modified_14 # 8511 # 8900 # 1 # ID=4_14;partial=00;start_type=ATG;rbs_motif=AATAA;rbs_spacer=13bp;gc_cont=0.385	MALELTKGDTLKIKIGVKNESDGFTGTYKISVVIMDSKNTKYYFSYHTDGSTFSTTQQSITETLTKGTEYSLSYSAVIPDYEDGTVTANIGIYGEEGITEIIGTGWFDAYTYSKKKMNLSSLSVTLEKG*	130	8511	8900	1	prot_053	no_hit	no hit	no hit	no hit	no hit		no hit	no hit	no hit		no hit	no hit	no hit
IMS_biofilm2018_586_length_8910_cov_12.0567_rev_com_modif_1	Altivir_1_MSI_1	BF2018	4	18	Staphylococcus aureus nuclease	>IMS_biofilm2018_586_length_8910_cov_12.0567_rev_com_modif_1 # 1 # 1383 # 1 # ID=3_1;partial=10;start_type=Edge;rbs_motif=None;rbs_spacer=None;gc_cont=0.367	CPDTTSQTFLQAYLCAIQYQKTGVKDEHDFEIYSSFDIEDQNEYVYISSEREKSDLFEQQNANWYLIERDLLGKITYIDTETGDDFSFKEIESGKRKIVEAGAGSIFKLLGKLKTKFGNFLLANASQKSLWILKKRKIIKLDKKTGAFVIATGISSTTLITSLLSQTSSTLLAKVRLLIEMQGIALFTDFIAEEAVQSAGMGVFIAKGRDTKTLEHAISTYKNIYSLAENVHQYAQWNIAKNAFDAFFLSAKENIVIYEALLENAKETAALRGETEDAGKVTIYSTEKYAIYLNGINTKKYSPSVIRIPPGTHTIDLKMKDKITYTETFSIEKYGIKNIGSVSKKIELQNTTKCLDVANGTTIILNDFQQIVLAGVKQKILTAAAEKASKNWLRKTCET…	461	1	1383	1	prot_027	VOG3386	Bacteria+Archaea	hypothetical protein [n=54]; endonuclease [n=18]; nuclease [n=7]; nuclease-like protein [n=2]; SNase-like protein [n=2]; ORF103 [n=1]; thermonuclease precursor [n=1]; putative nuclease protein [n=1]; ORF035 [n=1]; SNc family nuclease [n=1]; putative endonuclease [n=1]; staphylococcal nuclease [n=1];	nuclease	SNase-like, OB-fold superfamily (Staphylococcus aureus nuclease = SNase)	PFAM, PF00565	no hit	no hit	no hit	4HMJ_A	Thermonuclease (E.C.3.1.31.1); nuclease, hyperstable, pdTp, ionizable group;	hp	thermonuclease family protein
IMS_biofilm2018_586_length_8910_cov_12.0567_rev_com_modif_2	Altivir_1_MSI_2	BF2018	10			>IMS_biofilm2018_586_length_8910_cov_12.0567_rev_com_modif_2 # 1400 # 1840 # 1 # ID=3_2;partial=00;start_type=ATG;rbs_motif=AATAA;rbs_spacer=13bp;gc_cont=0.345	MFGRANFLPKHQNKKDLLWKDIDDFVNFYFLNQKISKSYEFELYNPRWFNSTKAWQISCAKKIDLVVNRNDEIYIFETDPQILDETIGQLLTYRFWYEKQEQKKVKKMIALCGEIQEQTAEVALLYGIEVWKTNFPSGYTQYVSMY*	147	1400	1840	1	prot_028	no_hit	no hit	no hit	no hit	no hit		no hit	no hit	no hit	4HMJ_A	Thermonuclease (E.C.3.1.31.1); nuclease, hyperstable, pdTp, ionizable group;	no hit	hp
IMS_biofilm2018_586_length_8910_cov_12.0567_rev_com_modif_3	Altivir_1_MSI_3	BF2018	11			>IMS_biofilm2018_586_length_8910_cov_12.0567_rev_com_modif_3 # 2802 # 3014 # 1 # ID=3_3;partial=00;start_type=ATG;rbs_motif=AATAA;rbs_spacer=13bp;gc_cont=0.390	MKNINPTNVVIGRKKKFEEEMKEKIEEYVRNHQEEIVEKEKENMNPPGTAVVWQESGGIFPSRRKNPRAI*	71	2802	3014	1	prot_029	no_hit	no hit	no hit	no hit	no hit		no hit	no hit	no hit		no hit	no hit	no hit
IMS_biofilm2018_586_length_8910_cov_12.0567_rev_com_modif_4	Altivir_1_MSI_4	BF2018	12	19	geranylgeranyl transferase type i beta subunit	>IMS_biofilm2018_586_length_8910_cov_12.0567_rev_com_modif_4 # 3153 # 3305 # 1 # ID=3_4;partial=00;start_type=ATG;rbs_motif=TAA;rbs_spacer=11bp;gc_cont=0.301	MVMCANFCGLNFLTNTHKKKVYKRKVAKENYQKQQSGMSSLNNYESEVKY*	51	3153	3305	1	prot_030	no_hit	no hit	no hit	no hit	no hit		no hit	no hit	no hit		no hit	hp	geranylgeranyl transferase type i beta subunit
IMS_biofilm2018_586_length_8910_cov_12.0567_rev_com_modif_5	Altivir_1_MSI_5	BF2018	13		hp	>IMS_biofilm2018_586_length_8910_cov_12.0567_rev_com_modif_5 # 3398 # 4147 # 1 # ID=3_5;partial=00;start_type=ATG;rbs_motif=AATAA;rbs_spacer=10bp;gc_cont=0.388	MENIFETVMKEPIEIKKKREQIARIKYLKDRHGVISLWREEPVQINLRGYLLTIRRIEGETGTTISDVAKETGKNIKTVTNIFRNLEKIEVIKISEHAHFSRRKKNKKNINFFKSKFKLTTYIEEYYSNHSFFRNQYTYSDLKPAVIEAKENERVSKRMDLEESRYLCSKSIVQFDRVSPPSPEKSGGDVLPSPEKSGGDVLPSPEKSGGDVSPSPEKSGGDVSPSPEKSHWRDLDEVFPSRKKNPKAL*	250	3398	4147	1	prot_031	no_hit	no hit	no hit	HTH (putative replication protein)	no hit		no hit	no hit	no hit		no hit	Mucin-like domain-containing protein	winged helix-turn-helix transcriptional regulator
IMS_biofilm2018_586_length_8910_cov_12.0567_rev_com_modif_6	Altivir_1_MSI_6	BF2018	5		hp	>IMS_biofilm2018_586_length_8910_cov_12.0567_rev_com_modif_6 # 4908 # 5327 # 1 # ID=3_6;partial=00;start_type=ATG;rbs_motif=TAAA;rbs_spacer=8bp;gc_cont=0.371	MTKSDWMTATEIENALKTGIKNAKNAFENGIDNCRRDPIKTAIAAITSGKWEKNFKDSSEKWEKNLSKISLEDWKKATIAGASRYADNAADIGSEEWGKYYTSAKSTIEAASSELTASKQEKADFIKFYEAMSKLKNID*	140	4908	5327	1	prot_032	no_hit	no hit	no hit	tail tape measure protein	no hit		no hit	no hit	no hit		no hit	no hit	no hit
IMS_biofilm2018_586_length_8910_cov_12.0567_rev_com_modif_7	Altivir_1_MSI_7	BF2018	6			>IMS_biofilm2018_586_length_8910_cov_12.0567_rev_com_modif_7 # 5417 # 5818 # 1 # ID=3_7;partial=00;start_type=ATG;rbs_motif=AATAA;rbs_spacer=10bp;gc_cont=0.376	MAIKPEDAIKKYKNNIDQTKYEKGVNAVKTSVTAAAIKQKESFIKNTLAGKDRLIKNLGKVSTDVWKTKTKRSFSKLEEKVILAIDSGKWNAAKVLAAGQSAHATAKNMKKGSYSDSYDRYLASQNAIKTAWK*	134	5417	5818	1	prot_033	no_hit	no hit	no hit	no hit	no hit		no hit	no hit	no hit		no hit	no hit	no hit
IMS_biofilm2018_586_length_8910_cov_12.0567_rev_com_modif_8	Altivir_1_MSI_8	BF2018	7			>IMS_biofilm2018_586_length_8910_cov_12.0567_rev_com_modif_8 # 5769 # 6752 # 1 # ID=3_8;partial=00;start_type=ATG;rbs_motif=None;rbs_spacer=None;gc_cont=0.375	MIDISHHKTQLKPHGNNKKNKYQKHKMTIISSNNTKSINGTELVLEADIDKSILVKGVHVQGSVNGRATAYIGGVTVGYFRTNSTILGNHLEYLRRNNKKEINVLNFLFQNNVFKGYPLAPGNKFTIKNSSAVNMSVIYDIYTEGDQTELMENGKNGKSLTYLHYGQTPNFINTTGDTLISKSNNPIEFSGFPFTSTVPPKRKIEVLGIAFSSRGADDGIAAANYIKTTYLKVMKNREVLFDEEKKGFIATGSQVLTANTFDAENGLDIGGEGTSTYQKNILLFDEKIVCVAGEELNFIWSTTVAAIPGRFEPEETEIMVILRETKE*	328	5769	6752	1	prot_034	no_hit	no hit	no hit	no hit	no hit		no hit	no hit	hp		no hit	no hit	hp
IMS_biofilm2018_586_length_8910_cov_12.0567_rev_com_modif_9	Altivir_1_MSI_9	BF2018	8			>IMS_biofilm2018_586_length_8910_cov_12.0567_rev_com_modif_9 # 6776 # 7108 # 1 # ID=3_9;partial=00;start_type=ATG;rbs_motif=TATAA;rbs_spacer=12bp;gc_cont=0.384	MTILYKTFSIVLTADNQKHNATSVLTCPKGKKIHFSFLGIAPYITENCHIQVFKDQEQLTGEGIYHAIIDDYTHRLDFDVDLNEGEAITIKGWGMTAYTVEGVYAYEELI*	111	6776	7108	1	prot_035	no_hit	no hit	no hit	no hit	no hit		no hit	no hit	no hit		no hit	hp	no hit
IMS_biofilm2018_586_length_8910_cov_12.0567_rev_com_modif_10	Altivir_1_MSI_10	BF2018	14			>IMS_biofilm2018_586_length_8910_cov_12.0567_rev_com_modif_10 # 7119 # 7478 # 1 # ID=3_10;partial=00;start_type=ATG;rbs_motif=AAAAAA;rbs_spacer=6bp;gc_cont=0.319	MYKYICFENTLLKTANFKTLCEIEKSFVVGASIKFWENPSFFPYDAVISISDIGATKKYILDISYPHMFIANSEMSYFGKWSNDTFIELNHQIDIDHKLLFEILVTNDLQVQGYVLIET*	120	7119	7478	1	prot_036	no_hit	no hit	no hit	no hit	no hit		no hit	no hit	no hit		no hit	no hit	no hit
IMS_biofilm2018_586_length_8910_cov_12.0567_rev_com_modif_11	Altivir_1_MSI_11	BF2018	9			>IMS_biofilm2018_586_length_8910_cov_12.0567_rev_com_modif_11 # 7482 # 8048 # 1 # ID=3_11;partial=00;start_type=ATG;rbs_motif=TAA;rbs_spacer=3bp;gc_cont=0.362	MKFLDLYKKIRKKTTIRQNQTPKTTVPETFEKIFLGIFENFEKIGWSTTHLYLSNIIKRTFSYILYPTLDGKNAGFFKEKTAGDITTLQTQPGGTKFFLDNNLVRRTKRIGISVYNQSQLVTCGVHIRVQGPFIQSPINEVNLFYFTVAPVTLKTFEFDIASFDVYLIFEAVGPTGESIIFKTYYLPI*	189	7482	8048	1	prot_037	no_hit	no hit	no hit	no hit	no hit		no hit	no hit	no hit		no hit	no hit	hp
IMS_biofilm2018_586_length_8910_cov_12.0567_rev_com_modif_12	Altivir_1_MSI_12	BF2018	15			>IMS_biofilm2018_586_length_8910_cov_12.0567_rev_com_modif_12 # 8051 # 8371 # 1 # ID=3_12;partial=00;start_type=ATG;rbs_motif=None;rbs_spacer=None;gc_cont=0.296	MADYFEFTVNVKDTDKNNIEGAKVSIQDITEGTTSEGYTDENGNILFYVLENNHISIENVTYDLYEIKSGLVSIPKITENLTAKIVLKKIIIKYNLSFTSTTMEKA*	107	8051	8371	1	prot_038	no_hit	no hit	no hit	no hit	no hit		no hit	no hit	no hit		no hit	no hit	hp
IMS_biofilm2018_586_length_8910_cov_12.0567_rev_com_modif_13	Altivir_1_MSI_13	BF2018	16			>IMS_biofilm2018_586_length_8910_cov_12.0567_rev_com_modif_13 # 8519 # 8908 # 1 # ID=3_13;partial=00;start_type=ATG;rbs_motif=AATAA;rbs_spacer=13bp;gc_cont=0.385	MALELTKGDTLKIKIGVKNESDGFTGTYKISVVIMDSKNTKYYFSYHTDGSTFSTTQQSITETLTKGTEYSLSYSAVIPDYEDGTVTANIGIYGEEGITEIIGTGWFDAYTYSKKKMNLSSLSVTLEKG*	130	8519	8908	1	prot_039	no_hit	no hit	no hit	no hit	no hit		no hit		no hit		no hit	no hit	no hit
																				no hit
IMS_filtrate2018_3611_length_8924_cov_331.471_modif_1	Altivir_1_MSI_1	>0.1 µm	4	18	Staphylococcus aureus nuclease	>IMS_filtrate2018_3611_length_8924_cov_331.471_modif_1 # 1 # 1383 # 1 # ID=2_1;partial=10;start_type=Edge;rbs_motif=None;rbs_spacer=None;gc_cont=0.367	CPDTTSQTFLQAYLCAIQYQKTGVKDEHDFEIYSSFDIEDQNEYVYISSEREKSDLFEQQNANWYLIERDLLGKITYIDTETGDDFSFKEIESGKRKIVEAGAGSIFKLLGKLKTKFGNFLLANASQKSLWILKKRKIIKLDKKTGAFVIATGISSTTLITSLLSQTSSTLLAKVRLLIEMQGIALFTDFIAEEAVQSAGMGVFIAKGRDTKTLEHAISTYKNIYSLAENVHQYAQWNIAKNAFDAFFLSAKENIVIYEALLENAKETAALRGETEDAGKVTIYSTEKYAIYLNGINTKKYSPSVIRIPPGTHTIDLKMKDKITYTETFSIEKYGIKNIGSVSKKIELQNTTKCLDVANGTTIILNDFQQIVLAGVKQKILTAAAEKASKNWLRKTCET…	461	1	1383	1	prot_014	VOG3386	Bacteria+Archaea	hypothetical protein [n=54]; endonuclease [n=18]; nuclease [n=7]; nuclease-like protein [n=2]; SNase-like protein [n=2]; ORF103 [n=1]; thermonuclease precursor [n=1]; putative nuclease protein [n=1]; ORF035 [n=1]; SNc family nuclease [n=1]; putative endonuclease [n=1]; staphylococcal nuclease [n=1];	nuclease	SNase-like, OB-fold superfamily (Staphylococcus aureus nuclease = SNase)	PFAM, PF00565	no hit	no hit	no hit	4HMJ_A	Thermonuclease (E.C.3.1.31.1); nuclease, hyperstable, pdTp, ionizable group;	hp	thermonuclease family protein
IMS_filtrate2018_3611_length_8924_cov_331.471_modif_2	Altivir_1_MSI_2	>0.1 µm	10			>IMS_filtrate2018_3611_length_8924_cov_331.471_modif_2 # 1400 # 1840 # 1 # ID=2_2;partial=00;start_type=ATG;rbs_motif=AATAA;rbs_spacer=13bp;gc_cont=0.345	MFGRANFLPKHQNKKDLLWKDIDDFVNFYFLNQKISKSYEFELYNPRWFNSTKAWQISCAKKIDLVVNRNDEIYIFETDPQILDETIGQLLTYRFWYEKQEQKKVKKMIALCGEIQEQTAEVALLYGIEVWKTNFPSGYTQYVSMY*	147	1400	1840	1	prot_015	no_hit	no hit	no hit	no hit	no hit		no hit	no hit	no hit	4HMJ_A	Thermonuclease (E.C.3.1.31.1); nuclease, hyperstable, pdTp, ionizable group;	no hit	hp
IMS_filtrate2018_3611_length_8924_cov_331.471_modif_3	Altivir_1_MSI_3	>0.1 µm	11			>IMS_filtrate2018_3611_length_8924_cov_331.471_modif_3 # 2638 # 3006 # 1 # ID=2_3;partial=00;start_type=ATG;rbs_motif=None;rbs_spacer=None;gc_cont=0.401	MANSERGVKLNFPLRDKRQIFGMANSERGVKLNFPLRDKRQILKFQNNKQTTMKNINPTNVVIGRKKKFEEEMKEKIEEYVRNHQEEIVEKEKENMNPPGTAVVWQESGGIFPSRRKNPRAI*	123	2638	3006	1	prot_016	no_hit	no hit	no hit	no hit	no hit		no hit	no hit	no hit		no hit	no hit	no hit
IMS_filtrate2018_3611_length_8924_cov_331.471_modif_4	Altivir_1_MSI_4	>0.1 µm	12	19	geranylgeranyl transferase type i beta subunit	>IMS_filtrate2018_3611_length_8924_cov_331.471_modif_4 # 3145 # 3297 # 1 # ID=2_4;partial=00;start_type=ATG;rbs_motif=TAA;rbs_spacer=11bp;gc_cont=0.301	MVMCANFCGLNFLTNTHKKKVYKRKVAKENYQKQQSGMSSLNNYESEVKY*	51	3145	3297	1	prot_017	no_hit	no hit	no hit	no hit	no hit		no hit	no hit	no hit		no hit	hp	geranylgeranyl transferase type i beta subunit
IMS_filtrate2018_3611_length_8924_cov_331.471_modif_5	Altivir_1_MSI_5	>0.1 µm	13		hp	>IMS_filtrate2018_3611_length_8924_cov_331.471_modif_5 # 3390 # 4106 # 1 # ID=2_5;partial=00;start_type=ATG;rbs_motif=AATAA;rbs_spacer=10bp;gc_cont=0.384	MENIFETVMKEPIEIKKKREQIARIKYLKDRHGVISLWREEPVQINLRGYLLTIRRIEGETGTTISDVAKETGKNIKTVTNIFRNLEKIEVIKISEHAHFSRRKKNKKNINFFKSKFKLTTYIEEYYSNHSFFRNQYTYSDLKPAVIEAKENERVSKRMDLEESRYLCSKSIVQFDRVSPPSPEKSGGDVLPSPEKSGGDVSPSPEKSGGDVSPSPEKSHWRDLDEVFPSRKKNPKAL*	239	3390	4106	1	prot_018	no_hit	no hit	no hit	HTH superfamily (potentially replication protein)	no hit		no hit	no hit	no hit		no hit	Mucin-like domain-containing protein	winged helix-turn-helix transcriptional regulator
IMS_filtrate2018_3611_length_8924_cov_331.471_modif_6	Altivir_1_MSI_6	>0.1 µm	5		hp	>IMS_filtrate2018_3611_length_8924_cov_331.471_modif_6 # 4922 # 5341 # 1 # ID=2_6;partial=00;start_type=ATG;rbs_motif=TAAA;rbs_spacer=8bp;gc_cont=0.371	MTKSDWMTATEIENALKTGIKNAKNAFENGIDNCRRDPIKTAIAAITSGKWEKNFKDSSEKWEKNLSKISLEDWKKATIAGASRYADNAADIGSEEWGKYYTSAKSTIEAASSELTASKQEKADFIKFYEAMSKLKNID*	140	4922	5341	1	prot_019	no_hit	no hit	no hit	tail tape measure protein	no hit		no hit	no hit	no hit		no hit	no hit	no hit
IMS_filtrate2018_3611_length_8924_cov_331.471_modif_7	Altivir_1_MSI_7	>0.1 µm	6			>IMS_filtrate2018_3611_length_8924_cov_331.471_modif_7 # 5431 # 5832 # 1 # ID=2_7;partial=00;start_type=ATG;rbs_motif=AATAA;rbs_spacer=10bp;gc_cont=0.376	MAIKPEDAIKKYKNNIDQTKYEKGVNAVKTSVTAAAIKQKESFIKNTLAGKDRLIKNLGKVSTDVWKTKTKRSFSKLEEKVILAIDSGKWNAAKVLAAGQSAHATAKNMKKGSYSDSYDRYLASQNAIKTAWK*	134	5431	5832	1	prot_020	no_hit	no hit	no hit	no hit	no hit		no hit	no hit	no hit		no hit	no hit	no hit
IMS_filtrate2018_3611_length_8924_cov_331.471_modif_8	Altivir_1_MSI_8	>0.1 µm	7			>IMS_filtrate2018_3611_length_8924_cov_331.471_modif_8 # 5783 # 6766 # 1 # ID=2_8;partial=00;start_type=ATG;rbs_motif=None;rbs_spacer=None;gc_cont=0.375	MIDISHHKTQLKPHGNNKKNKYQKHKMTIISSNNTKSINGTELVLEADIDKSILVKGVHVQGSVNGRATAYIGGVTVGYFRTNSTILGNHLEYLRRNNKKEINVLNFLFQNNVFKGYPLAPGNKFTIKNSSAVNMSVIYDIYTEGDQTELMENGKNGKSLTYLHYGQTPNFINTTGDTLISKSNNPIEFSGFPFTSTVPPKRKIEVLGIAFSSRGADDGIAAANYIKTTYLKVMKNREVLFDEEKKGFIATGSQVLTANTFDAENGLDIGGEGTSTYQKNILLFDEKIVCVAGEELNFIWSTTVAAIPGRFEPEETEIMVILRETKE*	328	5783	6766	1	prot_021	no_hit	no hit	no hit	no hit	no hit		no hit	no hit	hp		no hit	no hit	hp
IMS_filtrate2018_3611_length_8924_cov_331.471_modif_9	Altivir_1_MSI_9	>0.1 µm	8			>IMS_filtrate2018_3611_length_8924_cov_331.471_modif_9 # 6790 # 7122 # 1 # ID=2_9;partial=00;start_type=ATG;rbs_motif=TATAA;rbs_spacer=12bp;gc_cont=0.384	MTILYKTFSIVLTADNQKHNATSVLTCPKGKKIHFSFLGIAPYITENCHIQVFKDQEQLTGEGIYHAIIDDYTHRLDFDVDLNEGEAITIKGWGMTAYTVEGVYAYEELI*	111	6790	7122	1	prot_022	no_hit	no hit	no hit	no hit	no hit		no hit	no hit	no hit		no hit	hp	no hit
IMS_filtrate2018_3611_length_8924_cov_331.471_modif_10	Altivir_1_MSI_10	>0.1 µm	14			>IMS_filtrate2018_3611_length_8924_cov_331.471_modif_10 # 7133 # 7492 # 1 # ID=2_10;partial=00;start_type=ATG;rbs_motif=AAAAAA;rbs_spacer=6bp;gc_cont=0.319	MYKYICFENTLLKTANFKTLCEIEKSFVVGASIKFWENPSFFPYDAVISISDIGATKKYILDISYPHMFIANSEMSYFGKWSNDTFIELNHQIDIDHKLLFEILVTNDLQVQGYVLIET*	120	7133	7492	1	prot_023	no_hit	no hit	no hit	no hit	no hit		no hit	no hit	no hit		no hit	no hit	no hit
IMS_filtrate2018_3611_length_8924_cov_331.471_modif_11	Altivir_1_MSI_11	>0.1 µm	9			>IMS_filtrate2018_3611_length_8924_cov_331.471_modif_11 # 7496 # 8062 # 1 # ID=2_11;partial=00;start_type=ATG;rbs_motif=TAA;rbs_spacer=3bp;gc_cont=0.363	MKFLDLYKKIRKKTTIRQNQTPKTTVPETFEKIFLGIFENFEKIGWSTTHLYLSNIIKRTFSYILYPTLDGKNAGFFKEKTAGDITTLQTQPGGTKFFLDNNLVRRTKRIGISVYNQSQLVTCGVHIRVQGPFIQSPINEVNLFYFTVAPVTLKTFEFDIASFDVYLIFEAVGPAGESIIFKTYYLPI*	189	7496	8062	1	prot_024	no_hit	no hit	no hit	no hit	no hit		no hit	no hit	no hit		no hit	no hit	hp
IMS_filtrate2018_3611_length_8924_cov_331.471_modif_12	Altivir_1_MSI_12	>0.1 µm	15			>IMS_filtrate2018_3611_length_8924_cov_331.471_modif_12 # 8065 # 8385 # 1 # ID=2_12;partial=00;start_type=ATG;rbs_motif=None;rbs_spacer=None;gc_cont=0.296	MADYFEFTVNVKDTDKNNIEGAKVSIQDITEGTTSEGYTDENGNILFYVLENNHISIENVTYDLYEIKSGLVSIPKITENLTAKIVLKKIIIKYNLSFTSTTMEKA*	107	8065	8385	1	prot_025	no_hit	no hit	no hit	no hit	no hit		no hit	no hit	no hit		no hit	no hit	hp
IMS_filtrate2018_3611_length_8924_cov_331.471_modif_13	Altivir_1_MSI_13	>0.1 µm	16			>IMS_filtrate2018_3611_length_8924_cov_331.471_modif_13 # 8533 # 8922 # 1 # ID=2_13;partial=00;start_type=ATG;rbs_motif=AATAA;rbs_spacer=13bp;gc_cont=0.385	MALELTKGDTLKIKIGVKNESDGFTGTYKISVVIMDSKNTKYYFSYHTDGSTFSTTQQSITETLTKGTEYSLSYSAVIPDYEDGTVTANIGIYGEEGITEIIGTGWFDAYTYSKKKMNLSSLSVTLEKG*	130	8533	8922	1	prot_026	no_hit	no hit	no hit	no hit	no hit		no hit	no hit	no hit		no hit	no hit	no hit
IMS_virome2018_virome2018_621_length_8816_cov_19.1948_rev_compl_modif_1	Altivir_1_MSI_1	<0.1 µm	4	18	Staphylococcus aureus nuclease	>IMS_virome2018_virome2018_621_length_8816_cov_19.1948_rev_compl_modif_1 # 1 # 1383 # 1 # ID=1_1;partial=10;start_type=Edge;rbs_motif=None;rbs_spacer=None;gc_cont=0.367	CPDTTSQTFLQAYLCAIQYQKTGVKDEHDFEIYSSFDIEDQNEYVYISSEREKSDLFEQQNANWYLIERDLLGKITYIDTETGDDFSFKEIESGKRKIVEAGAGSIFKLLGKLKTKFGNFLLANASQKSLWILKKRKIIKLDKKTGAFVIATGISSTTLITSLLSQTSSTLLAKVRLLIEMQGIALFTDFIAEEAVQSAGMGVFIAKGRDTKTLEHAISTYKNIYSLAENVHQYAQWNIAKNAFDAFFLSAKENIVIYEALLENAKETAALRGETEDAGKVTIYSTEKYAIYLNGINTKKYSPSVIRIPPGTHTIDLKMKDKITYTETFSIEKYGIKNIGSVSKKIELQNTTKCLDVANGTTIILNDFQQIVLAGVKQKILTAAAEKASKNWLRKTCET…	461	1	1383	1	prot_001	VOG3386	Bacteria+Archaea	hypothetical protein [n=54]; endonuclease [n=18]; nuclease [n=7]; nuclease-like protein [n=2]; SNase-like protein [n=2]; ORF103 [n=1]; thermonuclease precursor [n=1]; putative nuclease protein [n=1]; ORF035 [n=1]; SNc family nuclease [n=1]; putative endonuclease [n=1]; staphylococcal nuclease [n=1];	no hit	SNase-like, OB-fold superfamily (Staphylococcus aureus nuclease = SNase)	PFAM, PF00565	no hit	no hit	no hit	4HMJ_A	Thermonuclease (E.C.3.1.31.1); nuclease, hyperstable, pdTp, ionizable group;	hp	thermonuclease family protein
IMS_virome2018_virome2018_621_length_8816_cov_19.1948_rev_compl_modif_2	Altivir_1_MSI_2	<0.1 µm	10			>IMS_virome2018_virome2018_621_length_8816_cov_19.1948_rev_compl_modif_2 # 1400 # 1840 # 1 # ID=1_2;partial=00;start_type=ATG;rbs_motif=AATAA;rbs_spacer=13bp;gc_cont=0.345	MFGRANFLPKHQNKKDLLWKDIDDFVNFYFLNQKISKSYEFELYNPRWFNSTKAWQISCAKKIDLVVNRNDEIYIFETDPQILDETIGQLLTYRFWYEKQEQKKVKKMIALCGEIQEQTAEVALLYGIEVWKTNFPSGYTQYVSMY*	147	1400	1840	1	prot_002	no_hit	no hit	no hit	no hit	no hit		no hit	no hit	no hit	4HMJ_A	Thermonuclease (E.C.3.1.31.1); nuclease, hyperstable, pdTp, ionizable group;	no hit	hp
IMS_virome2018_virome2018_621_length_8816_cov_19.1948_rev_compl_modif_3	Altivir_1_MSI_3	<0.1 µm	11			>IMS_virome2018_virome2018_621_length_8816_cov_19.1948_rev_compl_modif_3 # 2741 # 2953 # 1 # ID=1_3;partial=00;start_type=ATG;rbs_motif=AATAA;rbs_spacer=13bp;gc_cont=0.390	MKNINPTNVVIGRKKKFEEEMKEKIEEYVRNHQEEIVEKEKENMNPPGTAVVWQESGGIFPSRRKNPRAI*	71	2741	2953	1	prot_003	no_hit	no hit	no hit	no hit	no hit		no hit	no hit	no hit		no hit	no hit	no hit
IMS_virome2018_virome2018_621_length_8816_cov_19.1948_rev_compl_modif_4	Altivir_1_MSI_4	<0.1 µm	12	19	geranylgeranyl transferase type i beta subunit	>IMS_virome2018_virome2018_621_length_8816_cov_19.1948_rev_compl_modif_4 # 3092 # 3244 # 1 # ID=1_4;partial=00;start_type=ATG;rbs_motif=TAA;rbs_spacer=11bp;gc_cont=0.301	MVMCANFCGLNFLTNTHKKKVYKRKVAKENYQKQQSGMSSLNNYESEVKY*	51	3092	3244	1	prot_004	no_hit	no hit	no hit	no hit	no hit		no hit	no hit	no hit		no hit	hp	geranylgeranyl transferase type i beta subunit
IMS_virome2018_virome2018_621_length_8816_cov_19.1948_rev_compl_modif_5	Altivir_1_MSI_5	<0.1 µm	13		hp	>IMS_virome2018_virome2018_621_length_8816_cov_19.1948_rev_compl_modif_5 # 3337 # 4053 # 1 # ID=1_5;partial=00;start_type=ATG;rbs_motif=AATAA;rbs_spacer=10bp;gc_cont=0.384	MENIFETVMKEPIEIKKKREQIARIKYLKDRHGVISLWREEPVQINLRGYLLTIRRIEGETGTTISDVAKETGKNIKTVTNIFRNLEKIEVIKISEHAHFSRRKKNKKNINFFKSKFKLTTYIEEYYSNHSFFRNQYTYSDLKPAVIEAKENERVSKRMDLEESRYLCSKSIVQFDRVSPPSPEKSGGDVLPSPEKSGGDVSPSPEKSGGDVSPSPEKSHWRDLDEVFPSRKKNPKAL*	239	3337	4053	1	prot_005	no_hit	no hit	no hit	HTH superfamily	no hit		no hit	no hit	no hit		no hit	Mucin-like domain-containing protein	winged helix-turn-helix transcriptional regulator
IMS_virome2018_virome2018_621_length_8816_cov_19.1948_rev_compl_modif_6	Altivir_1_MSI_6	<0.1 µm	5		hp	>IMS_virome2018_virome2018_621_length_8816_cov_19.1948_rev_compl_modif_6 # 4814 # 5233 # 1 # ID=1_6;partial=00;start_type=ATG;rbs_motif=TAAA;rbs_spacer=8bp;gc_cont=0.371	MTKSDWMTATEIENALKTGIKNAKNAFENGIDNCRRDPIKTAIAAITSGKWEKNFKDSSEKWEKNLSKISLEDWKKATIAGASRYADNAADIGSEEWGKYYTSAKSTIEAASSELTASKQEKADFIKFYEAMSKLKNID*	140	4814	5233	1	prot_006	no_hit	no hit	no hit	tail tape measure protein	no hit		no hit	no hit	no hit		no hit	no hit	no hit
IMS_virome2018_virome2018_621_length_8816_cov_19.1948_rev_compl_modif_7	Altivir_1_MSI_7	<0.1 µm	6			>IMS_virome2018_virome2018_621_length_8816_cov_19.1948_rev_compl_modif_7 # 5323 # 5724 # 1 # ID=1_7;partial=00;start_type=ATG;rbs_motif=AATAA;rbs_spacer=10bp;gc_cont=0.376	MAIKPEDAIKKYKNNIDQTKYEKGVNAVKTSVTAAAIKQKESFIKNTLAGKDRLIKNLGKVSTDVWKTKTKRSFSKLEEKVILAIDSGKWNAAKVLAAGQSAHATAKNMKKGSYSDSYDRYLASQNAIKTAWK*	134	5323	5724	1	prot_007	no_hit	no hit	no hit	no hit	no hit		no hit	no hit	no hit		no hit	no hit	no hit
IMS_virome2018_virome2018_621_length_8816_cov_19.1948_rev_compl_modif_8	Altivir_1_MSI_8	<0.1 µm	7			>IMS_virome2018_virome2018_621_length_8816_cov_19.1948_rev_compl_modif_8 # 5675 # 6658 # 1 # ID=1_8;partial=00;start_type=ATG;rbs_motif=None;rbs_spacer=None;gc_cont=0.376	MIDISHHKTQLKPHGNNKKNKYQKHKMTIISSNNTKSINGTELVLEADIDKSILVKGVHVQGSVNGRATAYIGGVTVGYFRTNSTILGNHLEYLRRNNKKEINVLNFLFQNNVFKGYPLAPGNKFTIKNSSAVNMSVIYDIYTEGDQTELMENGKNGKSLTYLHYGQTPNFINTAGDTLISKSNNPIEFSGFPFTSTVPPKRKIEVLGIAFSSRGADDGIAAANYIKTTYLKVMKNREVLFDEEKKGFIATGSQVLTANTFDAENGLDIGGEGTSTYQKNILLFDEKIVCVAGEELNFIWSTTVAAIPGRFEPEETEIMVILRETKE*	328	5675	6658	1	prot_008	no_hit	no hit	no hit	no hit	no hit		no hit	no hit	hp		no hit	no hit	hp
IMS_virome2018_virome2018_621_length_8816_cov_19.1948_rev_compl_modif_9	Altivir_1_MSI_9	<0.1 µm	8			>IMS_virome2018_virome2018_621_length_8816_cov_19.1948_rev_compl_modif_9 # 6682 # 7014 # 1 # ID=1_9;partial=00;start_type=ATG;rbs_motif=TATAA;rbs_spacer=12bp;gc_cont=0.384	MTILYKTFSIVLTADNQKHNATSVLTCPKGKKIHFSFLGIAPYITENCHIQVFKDQEQLTGEGIYHAIIDDYTHRLDFDVDLNEGEAITIKGWGMTAYTVEGVYAYEELI*	111	6682	7014	1	prot_009	no_hit	no hit	no hit	no hit	no hit		no hit	no hit	no hit		no hit	hp	no hit
IMS_virome2018_virome2018_621_length_8816_cov_19.1948_rev_compl_modif_10	Altivir_1_MSI_10	<0.1 µm	14			>IMS_virome2018_virome2018_621_length_8816_cov_19.1948_rev_compl_modif_10 # 7025 # 7384 # 1 # ID=1_10;partial=00;start_type=ATG;rbs_motif=AAAAAA;rbs_spacer=6bp;gc_cont=0.319	MYKYICFENTLLKTANFKTLCEIEKSFVVGASIKFWENPSFFPYDAVISISDIGATKKYILDISYPHMFIANSEMSYFGKWSNDTFIELNHQIDIDHKLLFEILVTNDLQVQGYVLIET*	120	7025	7384	1	prot_010	no_hit	no hit	no hit	no hit	no hit		no hit	no hit	no hit		no hit	no hit	no hit
IMS_virome2018_virome2018_621_length_8816_cov_19.1948_rev_compl_modif_11	Altivir_1_MSI_11	<0.1 µm	9			>IMS_virome2018_virome2018_621_length_8816_cov_19.1948_rev_compl_modif_11 # 7388 # 7954 # 1 # ID=1_11;partial=00;start_type=ATG;rbs_motif=TAA;rbs_spacer=3bp;gc_cont=0.363	MKFLDLYKKIRKKTTIRQNQTPKTTVPETFEKIFLGIFENFEKIGWSTTHLYLSNIIKRTFSYILYPTLDGKNAGFFKEKTAGDITTLQTQPGGTKFFLDNNLVRRTKRIGISVYNQSQLVTCGVHIRVQGPFIQSPINEVNLFYFTVAPVTLKTFEFDIASFDVYLIFEAVGPAGESIIFKTYYLPI*	189	7388	7954	1	prot_011	no_hit	no hit	no hit	no hit	no hit		no hit	no hit	no hit		no hit	no hit	hp
IMS_virome2018_virome2018_621_length_8816_cov_19.1948_rev_compl_modif_12	Altivir_1_MSI_12	<0.1 µm	15			>IMS_virome2018_virome2018_621_length_8816_cov_19.1948_rev_compl_modif_12 # 7957 # 8277 # 1 # ID=1_12;partial=00;start_type=ATG;rbs_motif=None;rbs_spacer=None;gc_cont=0.296	MADYFEFTVNVKDTDKNNIEGAKVSIQDITEGTTSEGYTDENGNILFYVLENNHISIENVTYDLYEIKSGLVSIPKITENLTAKIVLKKIIIKYNLSFTSTTMEKA*	107	7957	8277	1	prot_012	no_hit	no hit	no hit	no hit	no hit		no hit	no hit	no hit		no hit	no hit	hp
IMS_virome2018_virome2018_621_length_8816_cov_19.1948_rev_compl_modif_13	Altivir_1_MSI_13	<0.1 µm	16			>IMS_virome2018_virome2018_621_length_8816_cov_19.1948_rev_compl_modif_13 # 8425 # 8814 # 1 # ID=1_13;partial=00;start_type=ATG;rbs_motif=AATAA;rbs_spacer=13bp;gc_cont=0.385	MALELTKGDTLKIKIGVKNESDGFTGTYKISVVIMDSKNTKYYFSYHTDGSTFSTTQQSITETLTKGTEYSLSYSAVIPDYEDGTVTANIGIYGEEGITEIIGTGWFDAYTYSKKKMNLSSLSVTLEKG*	130	8425	8814	1	prot_013	no_hit	no hit	no hit	no hit	no hit		no hit	no hit	no hit		no hit	no hit	no hit
IMS_noSM1map_523_length_20787_cov_478.723_modif_1	Altivir_2_MSI_1	BF2012	46			>IMS_noSM1map_523_length_20787_cov_478.723_modif_1 # 1 # 273 # 1 # ID=6_1;partial=10;start_type=Edge;rbs_motif=None;rbs_spacer=None;gc_cont=0.333	MASVADAVSVVGNEAEKKYIKVLYSKNNSEEAQVYSVDMLVEVWDYFVKNQRIKNNNVECWAWTKNSRKKYGFGLYPVKFEGAFKNEIFY*	91	1	273	1	prot_089	no_hit	no hit	no hit	no hit	no hit		no hit	no hit	no hit		no hit
IMS_noSM1map_523_length_20787_cov_478.723_modif_2	Altivir_2_MSI_2	BF2012	47			>IMS_noSM1map_523_length_20787_cov_478.723_modif_2 # 395 # 805 # 1 # ID=6_2;partial=00;start_type=ATG;rbs_motif=AAAAAA;rbs_spacer=6bp;gc_cont=0.350	MENTASETAAKSVVGNEAGNILGNEARNEVEDRVGQKTNEKKSVVRKLRHEPSRGTEWLAKIIGKDKIYGLNREFFSFSSINWSYNGNTGWTTYIITKPGIYEENCPEKGRRFFEVDNDMEEWDMSKEEVYQEFMI*	137	395	805	1	prot_090	no_hit	no hit	no hit	no hit	no hit		no hit	no hit	hp	PF07410.11	hp
IMS_noSM1map_523_length_20787_cov_478.723_modif_3	Altivir_2_MSI_3	BF2012	3			>IMS_noSM1map_523_length_20787_cov_478.723_modif_3 # 1001 # 1741 # 1 # ID=6_3;partial=00;start_type=ATG;rbs_motif=TATAA;rbs_spacer=11bp;gc_cont=0.314	MENMACETDAKISATGNKKEGGQTIENIEAIENKEVEKIKKMKSVMIEYLRTYPIKFRRFEEAEKELREAIRLNLNDAEAHNDLGILFNALKLYKDAEKEFREAIQLNPNLAEAHNGLGILFYALKLYKDAEKEFREAIQLNPNLAEAHNGLGILLYALNRYKEAEKEFREAIRLNPNLAEAHNGLGVLLYALIRYKEAEKEFREAIRLNPNFAAAHNNLGNLFDDLKRFEEAEMEYREAIRLNPK*	247	1001	1741	1	prot_091	no_hit	no hit	no hit	hp?	Tetratricopeptide-like helical domain superfamily		VOG00173	hp	no hit	4R7S_A	Tetratricopeptide repeat protein; TPR family protein
IMS_noSM1map_523_length_20787_cov_478.723_modif_4	Altivir_2_MSI_4	BF2012	17			>IMS_noSM1map_523_length_20787_cov_478.723_modif_4 # 1824 # 2114 # 1 # ID=6_4;partial=00;start_type=ATG;rbs_motif=TAAAAA;rbs_spacer=15bp;gc_cont=0.271	MLCMNQEKIQEIVREEIFFEMKKIHLQGEFRRTENFELLKKPEGGFQFFFKKNEVDFSKMKYEDLDEIKHKVKEKVAKRNKKELVGLLNELAECMK*	97	1824	2114	1	prot_092	no_hit	no hit	no hit	no hit	no hit		no hit	no hit	no hit		no hit
IMS_noSM1map_523_length_20787_cov_478.723_modif_5	Altivir_2_MSI_5	BF2012	18	1	DNA methylase N-4/N-6	>IMS_noSM1map_523_length_20787_cov_478.723_modif_5 # 2196 # 3116 # 1 # ID=6_5;partial=00;start_type=ATG;rbs_motif=None;rbs_spacer=None;gc_cont=0.287	MLDLNKIYCQDCFEFLDEIDNNVADLAIIDPPYGMKKGVWDNFKTYNDYLFFTRKWIDKLIPKIKESGSFYFFNTAYNSAYILQYLNEKKIKVRNWIVWNIPNGLAGFSKKNYSNRHETILFFTKSDNYIFNFDDIRVPYFEGGRKKSNREIEGKIGQYNLLGALCGNDWKDNYISNFDDIRVPYSEGGQKKSNREIKGKIWQYNPLGALCGNVWKFSNESSSCRNTLNGKKQFLPHPCMKNLDLIMRIIKASSNENDLVLDCFAGIGTILVAAKNLHRNFIGCDSNLGYVEIANKYLQTGSYHFK*	307	2196	3116	1	prot_093	VOG4571	Bacteria+Archaea	DNA methylase [n=102]; DNA adenine methylase [n=38]; putative DNA methyltransferase [n=21]; DNA methyltransferase [n=14]; hypothetical protein [n=13]; putative DNA methylase [n=9]; putative DNA methyl transferase [n=8]; adenine-specific methyltransferase [n=7]; putative adenine methyltransferase [n=5]; modification methylase DpnIIB [n=5]; putative methylase [n=5]; cytosine methyltransferase [n=4]…	methylase	DNA methylase N-4/N-6	PFAM, PF01555	VOG00075	Modification methylase HpaI	UniRef100_A0A098E8V9 Modification methylase MboII	1G60_B	Adenine-specific Methyltransferase MboIIA (E.C.2.1.1.72);
IMS_noSM1map_523_length_20787_cov_478.723_modif_6	Altivir_2_MSI_6	BF2012	19			>IMS_noSM1map_523_length_20787_cov_478.723_modif_6 # 3293 # 3547 # 1 # ID=6_6;partial=00;start_type=ATG;rbs_motif=TAA;rbs_spacer=11bp;gc_cont=0.227	MEEYFGIKSSDEKDKIRFCIAKCLDYYIDEERSKVKPENLQRFYTKILKMLQNQDKFVKFMMYKQNQYIYDKNNSDIEDEEKKY*	85	3293	3547	1	prot_094	no_hit	no hit	no hit	no hit	no hit		no hit	no hit	no hit		no hit
IMS_noSM1map_523_length_20787_cov_478.723_modif_7	Altivir_2_MSI_7	BF2012	2			>IMS_noSM1map_523_length_20787_cov_478.723_modif_7 # 3566 # 3952 # 1 # ID=6_7;partial=00;start_type=ATG;rbs_motif=TATAA;rbs_spacer=3bp;gc_cont=0.271	MDEKIKFEFMTETEKKTSLLSVLSSWDVISFSDVQKEFELQEIEINKDVLNTSLEELINLKYIDVLFLDFGGCLDPYSWYLSNAGRELFIELTNFLLSVRYADIDKPKWFVKAQRNAEFIKNYYNIQK*	129	3566	3952	1	prot_095	no_hit	no hit	no hit	no hit	no hit		no hit	no hit	no hit		no hit
IMS_noSM1map_523_length_20787_cov_478.723_modif_8	Altivir_2_MSI_8	BF2012	20			>IMS_noSM1map_523_length_20787_cov_478.723_modif_8 # 4059 # 4187 # 1 # ID=6_8;partial=00;start_type=ATG;rbs_motif=TAA;rbs_spacer=11bp;gc_cont=0.202	MESISKDDKTEIEILDLDDILIVSISTLFLIFVFCFFTYLII*	43	4059	4187	1	prot_096	no_hit	no hit	no hit	no hit	no hit		no hit	no hit	no hit		no hit
IMS_noSM1map_523_length_20787_cov_478.723_modif_9	Altivir_2_MSI_9	BF2012	21			>IMS_noSM1map_523_length_20787_cov_478.723_modif_9 # 4238 # 4516 # 1 # ID=6_9;partial=00;start_type=ATG;rbs_motif=AAAAAA;rbs_spacer=11bp;gc_cont=0.280	MVETETEIYEYSLWAVSEERKTEIEKIVNLCFWVDEEELSIIFMNIEDIVLDIDINSSQLEFRQIMIKKIAQYLAVCFQQHAKEVLKNSFIK*	93	4238	4516	1	prot_097	no_hit	no hit	no hit	no hit	no hit		no hit	no hit	no hit		no hit
IMS_noSM1map_523_length_20787_cov_478.723_modif_10	Altivir_2_MSI_10	BF2012	22		hp	>IMS_noSM1map_523_length_20787_cov_478.723_modif_10 # 4521 # 4679 # 1 # ID=6_10;partial=00;start_type=ATG;rbs_motif=AATAA;rbs_spacer=4bp;gc_cont=0.182	MSDIDIDEIFRKLDRIDEIFKKLDRIDRDISKLDLEIQKIKNKKNKKCANVI*	53	4521	4679	1	prot_098	VOG3616	Bacteria	hypothetical protein [n=9]; gp47 [n=1]; member of phage protein family found in lysis cassettes [n=1];	no hit	no hit		no hit	no hit	no hit		no hit
IMS_noSM1map_523_length_20787_cov_478.723_modif_11	Altivir_2_MSI_11	BF2012	23		hp	>IMS_noSM1map_523_length_20787_cov_478.723_modif_11 # 4759 # 4935 # 1 # ID=6_11;partial=00;start_type=ATG;rbs_motif=TAAA;rbs_spacer=9bp;gc_cont=0.209	MKRINITLDEETLEIFKSLKIKNLSKTIRELIKGKIKIKILFDVEMKKSYFCEKQENA*	59	4759	4935	1	prot_099	VOG9218	Bacteria+Archaea	hp	no hit	no hit		no hit	no hit	no hit		no hit
IMS_noSM1map_523_length_20787_cov_478.723_modif_12	Altivir_2_MSI_12	BF2012	24			>IMS_noSM1map_523_length_20787_cov_478.723_modif_12 # 4992 # 5357 # 1 # ID=6_12;partial=00;start_type=ATG;rbs_motif=TAAA;rbs_spacer=9bp;gc_cont=0.284	MATEEEFKGIVGGIGMKYQRAGDWKESDSIRGEIKNIDIKEMGENDEKKVVLKLQLEDTGGDEMNFVLNTTNIKIIWKELTKSGYKGYDFNKLVGKKVKISIIKVFFKSSYVNSFRVEFLN*	122	4992	5357	1	prot_100	no_hit	no hit	no hit	no hit	no hit		no hit	no hit	no hit		no hit
IMS_noSM1map_523_length_20787_cov_478.723_modif_13	Altivir_2_MSI_13	BF2012	25	2	transcriptional regulator	>IMS_noSM1map_523_length_20787_cov_478.723_modif_13 # 5417 # 5704 # 1 # ID=6_13;partial=00;start_type=ATG;rbs_motif=TATAA;rbs_spacer=3bp;gc_cont=0.264	MDKQICAERRILEMLSKDSHPLGLPAVGLCQTLNIKTSSIYAPLNRLLVKGLVVKNKLNIKNKFEYNSVVTSKKKSLIIFQITDRGKAKIEYYKK*	96	5417	5704	1	prot_101	no_hit	no hit	no hit	repressor protein (LexA SOS-response represor protein and protease?)	Yeast transcription factor IIIC (TFIIIC)		no hit	no hit	no hit		no hit
IMS_noSM1map_523_length_20787_cov_478.723_modif_14	Altivir_2_MSI_14	BF2012	26		hp	>IMS_noSM1map_523_length_20787_cov_478.723_modif_14 # 5863 # 6006 # -1 # ID=6_14;partial=00;start_type=ATG;rbs_motif=TAA;rbs_spacer=12bp;gc_cont=0.181	MATIWDNVFKDIDKELDNLKIKIQKLFVDINSYQQKLNKKYKNKLKE*	48	5863	6006	-1	prot_102	VOG7804	Bacteria	hp	no hit	no hit		no hit	no hit	no hit		no hit
IMS_noSM1map_523_length_20787_cov_478.723_modif_15	Altivir_2_MSI_15	BF2012	27			>IMS_noSM1map_523_length_20787_cov_478.723_modif_15 # 6014 # 6292 # -1 # ID=6_15;partial=00;start_type=ATG;rbs_motif=TAA;rbs_spacer=12bp;gc_cont=0.297	MSLTPDGRGKKVKGETIKKLQERKKNLETEIKGVDGIKSAISKSFLNKKGRAVGIRGAKGTHSVAVLEKKKLSIEKQIKKLEGKIAMLEALK*	93	6014	6292	-1	prot_103	no_hit	no hit	no hit	no hit	no hit		no hit	no hit	no hit		no hit
IMS_noSM1map_523_length_20787_cov_478.723_modif_16	Altivir_2_MSI_16	BF2012	28			>IMS_noSM1map_523_length_20787_cov_478.723_modif_16 # 6324 # 6542 # -1 # ID=6_16;partial=00;start_type=ATG;rbs_motif=None;rbs_spacer=None;gc_cont=0.196	MVNNSKKIEEINKKENKIKDELSQEIKKKHQAYTNIKSDKRDVEIIKLNDKINSHREKIQKEIINKHKILSK*	73	6324	6542	-1	prot_104	no_hit	no hit	no hit	no hit	no hit		no hit	no hit	no hit		no hit
IMS_noSM1map_523_length_20787_cov_478.723_modif_17	Altivir_2_MSI_17	BF2012	29			>IMS_noSM1map_523_length_20787_cov_478.723_modif_17 # 7533 # 7787 # -1 # ID=6_17;partial=00;start_type=ATG;rbs_motif=TAA;rbs_spacer=12bp;gc_cont=0.192	MVGFFYLNNSNTIVETDYINLPSNWIININYIKADDSMKAKIYFEKVMRIKQLAYKNEYYAGHIYNLENNFSLKIILMLNSEII*	85	7533	7787	-1	prot_105	no_hit	no hit	no hit	no hit	no hit		no hit	no hit	no hit		no hit
IMS_noSM1map_523_length_20787_cov_478.723_modif_18	Altivir_2_MSI_18	BF2012	1			>IMS_noSM1map_523_length_20787_cov_478.723_modif_18 # 7830 # 8624 # -1 # ID=6_18;partial=00;start_type=ATG;rbs_motif=AAAAA;rbs_spacer=11bp;gc_cont=0.313	MTRNYSVWISQMQQFEPLHIYFKLFFRDNSPYNCNAPEADNILEVYYANRPDYIDDYSGICYYFPQGQLFVHQDQTPNYGFNYLDNLNLIIVNPCNNRRAYFEVDSYFSGNIDFYINLPSGYYQLDFAHYRTYASSNHSYKLVSESNPPIFRNFNSGSLTGFINVSIFYYHSGGRLYSQYHTKRWGGLSAATFLSAGTEAETRESNEVSVEVICSQPSVLKNKLINTKAQSVNEMGAIAGLITFGTFSKTELASETKLLKEVFA*	265	7830	8624	-1	prot_106	no_hit	no hit	no hit	no hit	no hit		no hit	no hit	no hit		no hit
IMS_noSM1map_523_length_20787_cov_478.723_modif_19	Altivir_2_MSI_19	BF2012	30			>IMS_noSM1map_523_length_20787_cov_478.723_modif_19 # 8627 # 9175 # -1 # ID=6_19;partial=00;start_type=ATG;rbs_motif=TAA;rbs_spacer=4bp;gc_cont=0.179	MNINNIKENFVNEVKNNLLDNNPDEHKIKYMLQNKKFYLDTNDLFDFPEIQKIKENDKIIEIFKNLKDKKITISEAIQLHCNTVLKNCNCSNKNDKSNALYCILDAYRLYGFNEKIKQKIEGNELYNNKINLNILKNNSELIQGLSDTELNVLEDYFLILQEIYNTNKENIENIKKINEKIY*	183	8627	9175	-1	prot_107	no_hit	no hit	no hit	no hit	no hit		no hit	no hit	no hit		no hit
IMS_noSM1map_523_length_20787_cov_478.723_modif_20	Altivir_2_MSI_20	BF2012	1			>IMS_noSM1map_523_length_20787_cov_478.723_modif_20 # 9180 # 9449 # -1 # ID=6_20;partial=00;start_type=ATG;rbs_motif=TAA;rbs_spacer=12bp;gc_cont=0.296	MPSLTKSVDRTRVIQGEIVTYFYDFFNDNTFFNVILKRIVDSRLGTIWTGDDTINTNSHKIISIETEMNECGINTNTAKAYYTAEPDVS*	90	9180	9449	-1	prot_108	no_hit	no hit	no hit	no hit	no hit		no hit	no hit	no hit		no hit
IMS_noSM1map_523_length_20787_cov_478.723_modif_21	Altivir_2_MSI_21	BF2012	31			>IMS_noSM1map_523_length_20787_cov_478.723_modif_21 # 9452 # 9703 # -1 # ID=6_21;partial=00;start_type=ATG;rbs_motif=AAAAA;rbs_spacer=12bp;gc_cont=0.206	MSEKNKTELDNAFLTLKNEYKDNSTETIFKINTVKELIKKLSSSVNTKKYSNSLKKIEGFLKKSTKYNSYVEKEISKRIGKPY*	84	9452	9703	-1	prot_109	no_hit	no hit	no hit	no hit	no hit		no hit	no hit	no hit		no hit
IMS_noSM1map_523_length_20787_cov_478.723_modif_22	Altivir_2_MSI_22	BF2012	32			>IMS_noSM1map_523_length_20787_cov_478.723_modif_22 # 9696 # 9923 # -1 # ID=6_22;partial=00;start_type=ATG;rbs_motif=None;rbs_spacer=None;gc_cont=0.224	MSKIIIESVRGVIENNKLSTNVILSYFSYLFTAFSGLCIYGLSNNICLQPCLITCILSIVVALSFIYIKTKFQNE*	76	9696	9923	-1	prot_110	no_hit	no hit	no hit	no hit	no hit		no hit	no hit	no hit		no hit
IMS_noSM1map_523_length_20787_cov_478.723_modif_23	Altivir_2_MSI_23	BF2012	1			>IMS_noSM1map_523_length_20787_cov_478.723_modif_23 # 10025 # 10198 # -1 # ID=6_23;partial=00;start_type=ATG;rbs_motif=AATAA;rbs_spacer=14bp;gc_cont=0.374	MADYNLNTNPTLLFGDLVNTKAQAVNEMGAIAGTLTFMTFFKTELASQVRIMREVFA*	58	10025	10198	-1	prot_111	no_hit	no hit	no hit	no hit	no hit		no hit	no hit	no hit		no hit
IMS_noSM1map_523_length_20787_cov_478.723_modif_24	Altivir_2_MSI_24	BF2012	33			>IMS_noSM1map_523_length_20787_cov_478.723_modif_24 # 10445 # 10825 # 1 # ID=6_24;partial=00;start_type=ATG;rbs_motif=AATAA;rbs_spacer=13bp;gc_cont=0.147	MNNIDEDLIFIDDTNNDKLISKKEYFSNVFKRLENNIYLNNIPDKNNKSTTDINKKPLEKNNKIEKLLKISNLLLRELLTLDYKQKDNKKLSSDIKKISSDIKKLIKETNNLIKIINIYNKNNLKK*	127	10445	10825	1	prot_112	no_hit	no hit	no hit	no hit	no hit		no hit	no hit	no hit		no hit
IMS_noSM1map_523_length_20787_cov_478.723_modif_25	Altivir_2_MSI_25	BF2012	34			>IMS_noSM1map_523_length_20787_cov_478.723_modif_25 # 10828 # 11124 # 1 # ID=6_25;partial=00;start_type=ATG;rbs_motif=AAAAAA;rbs_spacer=6bp;gc_cont=0.273	MGRKKISNTPDETEVMSNSDIQLNAINTIVLDTTIKLLVKLSYVIYSNSFAIICETYKAQGKEVPADTQQKFKEVIKQYEELINQQQQQQQQQQQQQQ*	99	10828	11124	1	prot_113	no_hit	no hit	no hit	no hit	no hit		no hit	no hit	no hit		no hit
IMS_noSM1map_523_length_20787_cov_478.723_modif_26	Altivir_2_MSI_26	BF2012	35			>IMS_noSM1map_523_length_20787_cov_478.723_modif_26 # 11136 # 11291 # 1 # ID=6_26;partial=00;start_type=ATG;rbs_motif=TAA;rbs_spacer=11bp;gc_cont=0.314	MVLNDGILRNPNTKIDAVNEINQVIGADLAIEKITTVLGGVITIVGKIYLK*	52	11136	11291	1	prot_114	no_hit	no hit	no hit	no hit	no hit		no hit	no hit	no hit		no hit
IMS_noSM1map_523_length_20787_cov_478.723_modif_27	Altivir_2_MSI_27	BF2012	36			>IMS_noSM1map_523_length_20787_cov_478.723_modif_27 # 11288 # 11641 # 1 # ID=6_27;partial=00;start_type=ATG;rbs_motif=TAA;rbs_spacer=12bp;gc_cont=0.203	MKKAVNINSNQENININNTNSENINTPLDIDKYITSQEKIIQLQSLGVDKLISKMKDINDIFKDTVTQTTTIEKGITEQEIKQINTKILTLDTKITIINNKLTILEKNINLLINKQK*	118	11288	11641	1	prot_115	no_hit	no hit	no hit	no hit	no hit		no hit	no hit	no hit		no hit
IMS_noSM1map_523_length_20787_cov_478.723_modif_28	Altivir_2_MSI_28	BF2012	37			>IMS_noSM1map_523_length_20787_cov_478.723_modif_28 # 11645 # 12859 # 1 # ID=6_28;partial=00;start_type=ATG;rbs_motif=AATAA;rbs_spacer=13bp;gc_cont=0.259	MARINSKEELINYIKNYSDLTTSQLEEIQKVITTPELIKISSFYKAEPSDIRHQTIDLYKFQKSFNLENFYRAIDKKQIQLRDLEQLLTLINNNQNITINNYFKRFDILKARQEVLVTERGSIESYSSNAINLINQHINIIKERNNSIILKIDKIILTKKHIINNSVDKYFAYYKQVIEGYNTLISNFSVFYSQNISIHNSLVSTIQSGMSSMASSIGQLWSNTNMNTLSVVALVAGGAIQTIAYYVYLSLLFAEKDAAFTWISNNYAIALGYSNALSTKLTNFTYVDQYLALLPEITTIGGELQTSIAEWTTIMTESTTIYADIIARYQTLIGKFGVLTTDYETFSTNFLALIATLRNSLILKEDAVFQLKSDLYEEINTLFPTYNVTDDYYNTFREY…	405	11645	12859	1	prot_116	no_hit	no hit	no hit	no hit	no hit		no hit	no hit	no hit		no hit
IMS_noSM1map_523_length_20787_cov_478.723_modif_29	Altivir_2_MSI_29	BF2012	38			>IMS_noSM1map_523_length_20787_cov_478.723_modif_29 # 12813 # 12923 # 1 # ID=6_29;partial=00;start_type=ATG;rbs_motif=TAA;rbs_spacer=3bp;gc_cont=0.135	MIIITLLENIMIQKYSKKYYDLKYYDLNYFKQYKKC*	37	12813	12923	1	prot_117	no_hit	no hit	no hit	no hit	no hit		no hit	no hit	no hit		no hit
IMS_noSM1map_523_length_20787_cov_478.723_modif_30	Altivir_2_MSI_30	BF2012	39		hp	>IMS_noSM1map_523_length_20787_cov_478.723_modif_30 # 12917 # 13819 # 1 # ID=6_30;partial=00;start_type=ATG;rbs_motif=TAA;rbs_spacer=12bp;gc_cont=0.209	MLIKKLKIDNFKGITSTEFCPKKINLIVGKNNTGKTSILEAIYSVFNTNHIRQYYDKDPSYIIHTGAEYSEIVAETDINRKEIKILNPYKRNSLNENIISSFIKTDNLNEEQVFLIKNLLNMNFKPEEKNIETRKKIKNIESIIKEFNLIENLKEFDFDYITIEDNEKLTFIPFEFLGNGSKTFINLLWCLSSQNIKNKIVLIDNPEIYLHPCYIDKLVKILIKFSEELNIQFFITTHSNDFIYSLFDIYCLTPQEQKYLQNELSVILTSKINNCSIFEYLDYDKAKHTNNELLFDLRGF*	301	12917	13819	1	prot_118	VOG7442	Bacteria	putative ABC transporter ATP-binding protein [n=2]; putative ABC-transporter [n=1]; ABC transporter [n=1]; gp245 [n=1];	nuclease/ATPase	P-loop NTPase		VOG004747/VOG00475/VOG05839/VOG02648/VOG17362	Overcoming lysogenization defect protein	hp	cd03295	ABC_OpuCA_Osmoprotection; ATP-binding cassette domain of the osmoprotectant transporter.
IMS_noSM1map_523_length_20787_cov_478.723_modif_31	Altivir_2_MSI_31	BF2012	40	3	DNA polymerase	>IMS_noSM1map_523_length_20787_cov_478.723_modif_31 # 13836 # 15734 # -1 # ID=6_31;partial=00;start_type=ATG;rbs_motif=AAAAAA;rbs_spacer=6bp;gc_cont=0.232	MKNDSEWLEGEKSLSYPKIVLFFDTETETKQIDVNKYELQFKLGSYILYDFEDNKEISRKVFYNKDEFINDLVNFANQYGIVYTIAHNIDFDFKVLSLLNLLNKQDFKIYKIPLFGNPFIITFKKCQKSDDKLKNSDDKLKNSDDKLKNSDNEKDTIIVIDSFNIFKDSLKNLGLSIGYEKTEVSFEKCSIEELAEYCMNDTTVLLNLFKNLMKFLKENNISFKSTISGIALSCYRNNFLGKIGIKAPNEIKDIERSSYKGGRVECFKIAKINDVYYIDINSLYPYVACFELPIKFLRNIKSDSIDYLKELMKKHYIIADLDFKLFKNCIGVKRLIDKSEKLIFPVGKIKNEIIHQSEIELVLKYGHIDKINNIYIYEKGTPLKNFMEHFYKMKSENKG…	633	13836	15734	-1	prot_119	VOG0334	Bacteria+Archaea	DNA polymerase [n=35]; putative DNA polymerase [n=4]; putative DNA polymerase, phage-associated [n=1]; No annotation provided [n=1]; putative protein-primed DNA polymerase [n=1]; hypothetical protein [n=1]; putative DNA polymerase type B [n=1];	DNA polymerase (euk viruses)	DNA polymerase B		VOG01631/VOG09652/VOG00080	DNA polymerase	UniRef100_A0A497GG61 DNA_pol_B_2 domain-containing protein	2PY5_A	DNA polymerase (E.C.2.7.7.7)/DNA; protein-dna complex, REPLICATION, TRANSFERASE-DNA COMPLEX;
IMS_noSM1map_523_length_20787_cov_478.723_modif_32	Altivir_2_MSI_32	BF2012	41			>IMS_noSM1map_523_length_20787_cov_478.723_modif_32 # 15768 # 16727 # -1 # ID=6_32;partial=00;start_type=ATG;rbs_motif=TAA;rbs_spacer=10bp;gc_cont=0.223	MPNSVSRYELGKIVETYGAFGNPDGIQDDMRNYISYFLRGKKGNLILKSRKVSGKKKGEQVSLTYEWLLHHNNYLRFNFLISLNAVNEKVFNNLLLLSKYLKIDNYISFFVNKKINVKKLSEYVKERIKHYKVLIKEFNFQKFRFLGTLKKTKNPEMIIVYKQKYKNVLHKIALYKRLLKIFENLFLNKQEFIQIIDMMYDNRKNNVINPDVAKKLLSDINFSKKVNVNEYSGKALSTLKRKYLEPTVYVADMLLLFENTSYAIRGEKVIYYDDGNLGIYELTDFIKQFLIKVGYLFEFVKIYNIIEYKVEGFNKESKG*	320	15768	16727	-1	prot_120	no_hit	no hit	no hit	no hit	no hit		no hit	no hit	no hit		no hit
IMS_noSM1map_523_length_20787_cov_478.723_modif_33	Altivir_2_MSI_33	BF2012	42			>IMS_noSM1map_523_length_20787_cov_478.723_modif_33 # 16839 # 17339 # -1 # ID=6_33;partial=00;start_type=ATG;rbs_motif=AATAA;rbs_spacer=3bp;gc_cont=0.214	MDINKEQLGKIENEYINYDYKRLEEIYYSLVKNLEEYAKGGQYKLYGKKIVSILNKIKKEISKRDKIELFQEQKKTTETQNIEKRNKAEDKKKLIFAKILKKIKTIIPEFSAESINDVDCFYFQDDKKHSKKYLSLQKIVVDSYKVCFVKYEDWANTYYFKIKNIG*	167	16839	17339	-1	prot_121	no_hit	no hit	no hit	no hit	no hit		no hit	no hit	no hit		no hit
IMS_noSM1map_523_length_20787_cov_478.723_modif_34	Altivir_2_MSI_34	BF2012	43			>IMS_noSM1map_523_length_20787_cov_478.723_modif_34 # 17346 # 17846 # -1 # ID=6_34;partial=00;start_type=ATG;rbs_motif=TATAA;rbs_spacer=3bp;gc_cont=0.275	MSIGEENIINAVGIVGTVNEEVMQDLKTMNFEATKNDIKRINEQISEELTGEKVFKLVWVKDEPIYFIDFKDKLFTQLELINKNQELQVGCCEKLLLEISRFKDEQKIGMDDIITLLTATNVKLDDIIINQDEQTARLDSIMAKQDEQTGKFDEMITLLTSIDGKL*	167	17346	17846	-1	prot_122	no_hit	no hit	no hit	no hit	no hit		no hit	no hit	no hit		no hit
IMS_noSM1map_523_length_20787_cov_478.723_modif_35	Altivir_2_MSI_35	BF2012	44			>IMS_noSM1map_523_length_20787_cov_478.723_modif_35 # 17870 # 18697 # -1 # ID=6_35;partial=00;start_type=ATG;rbs_motif=TAAAAA;rbs_spacer=14bp;gc_cont=0.306	MEFFKKNTIDKKIIDDKYYTRIKCVLSWAPINIKDKTIYEVRNMVKTERIKGIEDGKIRTKVFNYLCEVREKYLLEGRVRSSREEMAIRVKCCRDMSDLYSDVFDYTDWSMHDEEKDERDRYQFLIRIEKEDERRKQEDEIRKQIKQEDERKKQEDDVRIGAVRGRVQALNPHTGKWIRKIQERIKNKNRMNIDKEDYITNVYFNDFKDKLFTQLEIIKNSFDSTNLKIEVLTTTNTKIEEFICKEKMKERIIQYREELAAEANAIRTHIHDNVK*	276	17870	18697	-1	prot_123	no_hit	no hit	no hit	no hit	no hit		no hit	no hit	no hit		no hit
IMS_noSM1map_523_length_20787_cov_478.723_modif_36	Altivir_2_MSI_36	BF2012	2			>IMS_noSM1map_523_length_20787_cov_478.723_modif_36 # 18753 # 19127 # -1 # ID=6_36;partial=00;start_type=ATG;rbs_motif=TAA;rbs_spacer=11bp;gc_cont=0.245	MNEKIKFEFMREIEKKAVVMSIIALPNVISFSDIKKEFEKQEIEINNDDLYKILDELRDLNYLNQRVMNFEPQSWDLTDDGNIFFIQIIDFLCLTSMSSVNKTKWLVNAKKTAKFVKNYHNIRI*	125	18753	19127	-1	prot_124	no_hit	no hit	no hit	no hit	no hit		no hit	no hit	no hit		no hit
IMS_noSM1map_523_length_20787_cov_478.723_modif_37	Altivir_2_MSI_37	BF2012	48			>IMS_noSM1map_523_length_20787_cov_478.723_modif_37 # 19254 # 19850 # -1 # ID=6_37;partial=00;start_type=ATG;rbs_motif=AATAA;rbs_spacer=10bp;gc_cont=0.325	MEQKECEAGTIPTIGNAGNIGNGNETKTEIEDRSKDRSKDRKIRGFGLRNEEAEAIWELIEYDENCQRIIIQGEKEKRWIIEEEKKEGCIVQDCGFLAAVSVVSENMLKIKIYMYIEQIGFGYKEISISHDRYTDGNILLLSDRNYINSINEAGQTLRPIFIEILKIKDKYFEEFINELFVLKERINGLEAKIFWMKI*	199	19254	19850	-1	prot_125	no_hit	no hit	no hit	no hit	no hit		no hit	no hit	no hit		no hit
IMS_noSM1map_523_length_20787_cov_478.723_modif_38	Altivir_2_MSI_38	BF2012	49			>IMS_noSM1map_523_length_20787_cov_478.723_modif_38 # 20031 # 20528 # 1 # ID=6_38;partial=00;start_type=ATG;rbs_motif=TAAAA;rbs_spacer=15bp;gc_cont=0.295	MATTESETDAVSVGEIEMEMEMEAKTETESENQEKKEAEEITKKEPESEIIKYLKPSQVKFLEKNFEVNDNDNNGIGIMDKTRVIGIVPKNKANLKILSPFGMEMSKMDLSKVEFMKSTFSLKYLIEILNFLKDKQFVTLSVSNNSVIVIETEDFKIYLAPRIIK*	166	20031	20528	1	prot_126	no_hit	no hit	no hit	no hit	no hit		no hit	no hit	no hit		no hit
IMS_noSM1map_523_length_20787_cov_478.723_modif_39	Altivir_2_MSI_39	BF2012	50			>IMS_noSM1map_523_length_20787_cov_478.723_modif_39 # 20532 # 20669 # 1 # ID=6_39;partial=00;start_type=ATG;rbs_motif=AATAA;rbs_spacer=3bp;gc_cont=0.246	MKFLKKFTMDKKETIKDILLEVEKNQKETGKDYYFDGDLNCFIEN*	46	20532	20669	1	prot_127	no_hit	no hit	no hit	no hit	no hit		no hit	no hit	no hit		no hit
IMS_biofilm2018_143_length_22687_cov_24.831_modif_1	Altivir_2_MSI_1	BF2018	46			>IMS_biofilm2018_143_length_22687_cov_24.831_modif_1 # 1 # 273 # 1 # ID=7_1;partial=10;start_type=Edge;rbs_motif=None;rbs_spacer=None;gc_cont=0.333	MASVADAVSVVGNEAEKKYIKVLYSKNNSEEAQVYSVDMLVEVWDYFVKNQRIKNNNVECWAWTKNSRKKYGFGLYPVKFEGAFKNEIFY*	91	1	273	1	prot_128	no_hit	no hit	no hit	no hit	no hit		no hit	no hit	no hit		no hit
IMS_biofilm2018_143_length_22687_cov_24.831_modif_2	Altivir_2_MSI_2	BF2018	47			>IMS_biofilm2018_143_length_22687_cov_24.831_modif_2 # 395 # 805 # 1 # ID=7_2;partial=00;start_type=ATG;rbs_motif=AAAAAA;rbs_spacer=6bp;gc_cont=0.350	MENTASETAAKSVVGNEAGNILGNEARNEVEDRVGQKTNEKKSVVRKLRHEPSRGTEWLAKIIGKDKIYGLNREFFSFSSINWSYNGNTGWTTYIITKPGIYEENCPEKGRRFFEVDNDMEEWDMSKEEVYQEFMI*	137	395	805	1	prot_129	no_hit	no hit	no hit	no hit	no hit		no hit	no hit	hp	PF07410.11	hp
IMS_biofilm2018_143_length_22687_cov_24.831_modif_3	Altivir_2_MSI_3	BF2018	3		hp	>IMS_biofilm2018_143_length_22687_cov_24.831_modif_3 # 1001 # 1741 # 1 # ID=7_3;partial=00;start_type=ATG;rbs_motif=TATAA;rbs_spacer=11bp;gc_cont=0.312	MENMACETDAKISATGNKKEGGQTIENIEAIENKEVEKIKKMKSVMIEYLRTYPIKFRRFEEAEKELREAIRLNLNDAEAHNDLGILFNALKLYKDAEKEFREAIQLNPNLAEAHNGLGILFYALKLYKDAEKEFREAIQLNPNLAEAHKGLGILLYALNRYKEAEKEFREAIRLNPNIAEAHNGLGVLLYALIRYKEAEKEFREAIRLNPNFAAAHNNLGNLFDDLKRFEEAEMEYREAIRLNPK*	247	1001	1741	1	prot_130	no_hit	no hit	no hit	hp?	Tetratricopeptide-like helical domain superfamily		VOG00173	hp	no hit	4R7S_A	Tetratricopeptide repeat protein; TPR family protein,
IMS_biofilm2018_143_length_22687_cov_24.831_modif_4	Altivir_2_MSI_4	BF2018	17			>IMS_biofilm2018_143_length_22687_cov_24.831_modif_4 # 1824 # 2114 # 1 # ID=7_4;partial=00;start_type=ATG;rbs_motif=TAAAAA;rbs_spacer=15bp;gc_cont=0.271	MLCMNQEKIQEIVREEIFFEMKKIHLQGEFRRTENFELLKKPEGGFQFFFKKNEVDFSKMKYEDLDEIKHKVKEKVAKRNKKELVGLLNELAECMK*	97	1824	2114	1	prot_131	no_hit	no hit	no hit	no hit	no hit		no hit	no hit	no hit		no hit
IMS_biofilm2018_143_length_22687_cov_24.831_modif_5	Altivir_2_MSI_5	BF2018	18	1	DNA methylase N-4/N-6	>IMS_biofilm2018_143_length_22687_cov_24.831_modif_5 # 2196 # 3116 # 1 # ID=7_5;partial=00;start_type=ATG;rbs_motif=None;rbs_spacer=None;gc_cont=0.287	MLDLNKIYCQDCFEFLDEIDNNVADLAIIDPPYGMKKGVWDNFKTYNDYLFFTRKWIDKLIPKIKESGSFYFFNTAYNSAYILQYLNEKKIKVRNWIVWNIPNGLAGFSKKNYSNRHETILFFTKSDNYIFNFDDIRVPYFEGGRKKSNREIEGKIGQYNLLGALCGNDWKDNYISNFDDIRVPYSEGGQKKSNREIKGKIWQYNPLGALCGNVWKFSNESSSCRNTLNGKKQFLPHPCMKNLDLIMRIIKASSNENDLVLDCFAGIGTILVAAKNLHRNFIGCDSNLGYVEIANKYLQTGSYHFK*	307	2196	3116	1	prot_132	VOG4571	Bacteria+Archaea	DNA methylase [n=102]; DNA adenine methylase [n=38]; putative DNA methyltransferase [n=21]; DNA methyltransferase [n=14]; hypothetical protein [n=13]; putative DNA methylase [n=9]; putative DNA methyl transferase [n=8]; adenine-specific methyltransferase [n=7]; putative adenine methyltransferase [n=5]; modification methylase DpnIIB [n=5]; putative methylase [n=5]; cytosine methyltransferase [n=4]…	methylase	DNA methylase N-4/N-6	PFAM, PF01555	VOG00075	Modification methylase HpaI	UniRef100_A0A098E8V9 Modification methylase MboII	6K0W_C	Adenine specific DNA methyltransferase (Mod); DNA methyltransferase, sinefungin, DNA BINDING;
IMS_biofilm2018_143_length_22687_cov_24.831_modif_6	Altivir_2_MSI_6	BF2018	19			>IMS_biofilm2018_143_length_22687_cov_24.831_modif_6 # 3293 # 3547 # 1 # ID=7_6;partial=00;start_type=ATG;rbs_motif=TAA;rbs_spacer=11bp;gc_cont=0.227	MEEYFGIKSSDEKDKIRFCIAKCLDYYIDEERSKVKPENLQRFYTKILKMLQNQDKFVKFMMYKQNQYIYDKNNSDIEDEEKKY*	85	3293	3547	1	prot_133	no_hit	no hit	no hit	no hit	no hit		no hit	no hit	no hit		no hit
IMS_biofilm2018_143_length_22687_cov_24.831_modif_7	Altivir_2_MSI_7	BF2018	2			>IMS_biofilm2018_143_length_22687_cov_24.831_modif_7 # 3566 # 3952 # 1 # ID=7_7;partial=00;start_type=ATG;rbs_motif=TATAA;rbs_spacer=3bp;gc_cont=0.271	MDEKIKFEFMTETEKKTSLLSVLSSWDVISFSDVQKEFELQEIEINKDVLNTSLEELINLKYIDVLFLDFGGCLDPYSWYLSNAGRELFIELTNFLLSVRYADIDKPKWFVKAQRNAEFIKNYYNIQK*	129	3566	3952	1	prot_134	no_hit	no hit	no hit	no hit	no hit		no hit	no hit	no hit		no hit
IMS_biofilm2018_143_length_22687_cov_24.831_modif_8	Altivir_2_MSI_8	BF2018	20			>IMS_biofilm2018_143_length_22687_cov_24.831_modif_8 # 4059 # 4187 # 1 # ID=7_8;partial=00;start_type=ATG;rbs_motif=TAA;rbs_spacer=11bp;gc_cont=0.202	MESISKDDKTEIEILDLDDILIVSISTLFLIFVFCFFTYLII*	43	4059	4187	1	prot_135	no_hit	no hit	no hit	no hit	no hit		no hit	no hit	no hit		no hit
IMS_biofilm2018_143_length_22687_cov_24.831_modif_9	Altivir_2_MSI_9	BF2018	21			>IMS_biofilm2018_143_length_22687_cov_24.831_modif_9 # 4238 # 4516 # 1 # ID=7_9;partial=00;start_type=ATG;rbs_motif=AAAAAA;rbs_spacer=11bp;gc_cont=0.280	MVETETEIYEYSLWAVSEERKTEIEKIVNLCFWVDEEELSIIFMNIEDIVLDIDINSSQLEFRQIMIKKIAQYLAVCFQQHAKEVLKNSFIK*	93	4238	4516	1	prot_136	no_hit	no hit	no hit	no hit	no hit		no hit	no hit	no hit		no hit
IMS_biofilm2018_143_length_22687_cov_24.831_modif_10	Altivir_2_MSI_10	BF2018	22		hp	>IMS_biofilm2018_143_length_22687_cov_24.831_modif_10 # 4521 # 4679 # 1 # ID=7_10;partial=00;start_type=ATG;rbs_motif=AATAA;rbs_spacer=4bp;gc_cont=0.182	MSDIDIDEIFRKLDRIDEIFKKLDRIDRDISKLDLEIQKIKNKKNKKCANVI*	53	4521	4679	1	prot_137	VOG3616	Bacteria	hypothetical protein [n=9]; gp47 [n=1]; member of phage protein family found in lysis cassettes [n=1];	no hit	no hit		no hit	no hit	no hit		no hit
IMS_biofilm2018_143_length_22687_cov_24.831_modif_11	Altivir_2_MSI_11	BF2018	23		hp	>IMS_biofilm2018_143_length_22687_cov_24.831_modif_11 # 4759 # 4935 # 1 # ID=7_11;partial=00;start_type=ATG;rbs_motif=TAAA;rbs_spacer=9bp;gc_cont=0.209	MKRINITLDEETLEIFKSLKIKNLSKTIRELIKGKIKIKILFDVEMKKSYFCEKQENA*	59	4759	4935	1	prot_138	VOG9218	Bacteria+Archaea	hp	no hit	no hit		no hit	no hit	no hit		no hit
IMS_biofilm2018_143_length_22687_cov_24.831_modif_12	Altivir_2_MSI_12	BF2018	24			>IMS_biofilm2018_143_length_22687_cov_24.831_modif_12 # 4992 # 5357 # 1 # ID=7_12;partial=00;start_type=ATG;rbs_motif=TAAA;rbs_spacer=9bp;gc_cont=0.284	MATEEEFKGIVGGIGMKYQRAGDWKESDSIRGEIKNIDIKEMGENDEKKVVLKLQLEDTGGDEMNFVLNTTNIKIIWKELTKSGYKGYDFNKLVGKKVKISIIKVFFKSSYVNSFRVEFLN*	122	4992	5357	1	prot_139	no_hit	no hit	no hit	no hit	no hit		no hit	no hit	no hit		no hit
IMS_biofilm2018_143_length_22687_cov_24.831_modif_13	Altivir_2_MSI_13	BF2018	25	2	transcriptional regulator	>IMS_biofilm2018_143_length_22687_cov_24.831_modif_13 # 5417 # 5704 # 1 # ID=7_13;partial=00;start_type=ATG;rbs_motif=TATAA;rbs_spacer=3bp;gc_cont=0.264	MDKQICAERRILEMLSKDSHPLGLPAVGLCQTLNIKTSSIYAPLNRLLVKGLVVKNKLNIKNKFEYNSVVTSKKKSLIIFQITDRGKAKIEYYKK*	96	5417	5704	1	prot_140	no_hit	no hit	no hit	repressor protein (LexA SOS-response represor protein and protease?)	Yeast transcription factor IIIC (TFIIIC)		no hit	no hit	no hit		no hit
IMS_biofilm2018_143_length_22687_cov_24.831_modif_14	Altivir_2_MSI_14	BF2018	26			>IMS_biofilm2018_143_length_22687_cov_24.831_modif_14 # 5863 # 6006 # -1 # ID=7_14;partial=00;start_type=ATG;rbs_motif=TAA;rbs_spacer=12bp;gc_cont=0.181	MATIWDNVFKDIDKELDNLKIKIQKLFVDINSYQQKLNKKYKNKLKE*	48	5863	6006	-1	prot_141	VOG7804	Bacteria	hp	no hit	no hit		no hit	no hit	no hit		no hit
IMS_biofilm2018_143_length_22687_cov_24.831_modif_15	Altivir_2_MSI_15	BF2018	27			>IMS_biofilm2018_143_length_22687_cov_24.831_modif_15 # 6014 # 6292 # -1 # ID=7_15;partial=00;start_type=ATG;rbs_motif=TAA;rbs_spacer=12bp;gc_cont=0.297	MSLTPDGRGKKVKGETIKKLQERKKNLETEIKGVDGIKSAISKSFLNKKGRAVGIRGAKGTHSVAVLEKKKLSIEKQIKKLEGKIAMLEALK*	93	6014	6292	-1	prot_142	no_hit	no hit	no hit	no hit	no hit		no hit	no hit	no hit		no hit
IMS_biofilm2018_143_length_22687_cov_24.831_modif_16	Altivir_2_MSI_16	BF2018	28			>IMS_biofilm2018_143_length_22687_cov_24.831_modif_16 # 6324 # 6542 # -1 # ID=7_16;partial=00;start_type=ATG;rbs_motif=TATAA;rbs_spacer=4bp;gc_cont=0.201	MVKNTKKIEGINRKENKIKDDLSQEIKKKHQAYTNIKSDKRDVEIIKLNDKINSHREKIQKEIINKHKILSK*	73	6324	6542	-1	prot_143	no_hit	no hit	no hit	no hit	no hit		no hit	no hit	no hit		no hit
IMS_biofilm2018_143_length_22687_cov_24.831_modif_17	Altivir_2_MSI_17	BF2018	1			>IMS_biofilm2018_143_length_22687_cov_24.831_modif_17 # 6599 # 7375 # -1 # ID=7_17;partial=00;start_type=ATG;rbs_motif=AATAA;rbs_spacer=8bp;gc_cont=0.292	MTPTLTKSVDKTWVNIGEIVTYSYDFYNDTENEVWLTVIEDSRIGQIPVYQEVNHHSHKIITREIVMSECRNITNVARAYYVDYQHHILISDWSNEISVFVFCSSLVTLSKSVDKTEVNLGETVTYSYDFYNNCGYPVDLLFVEDNRIGQIEAYETIPSNTHKIITQEVIMNEIGVITNNARAYYGNMIEQTYYTDWSNEISVNVKSPSLPKNLEGKLINTKAQSVNEMGAIAGLITFGTFSKTELASETKLLKEVFA*	259	6599	7375	-1	prot_144	no_hit	no hit	no hit	no hit	no hit		no hit	no hit	no hit		no hit
IMS_biofilm2018_143_length_22687_cov_24.831_modif_18	Altivir_2_MSI_18	BF2018	29			>IMS_biofilm2018_143_length_22687_cov_24.831_modif_18 # 7379 # 7633 # -1 # ID=7_18;partial=00;start_type=ATG;rbs_motif=TAA;rbs_spacer=12bp;gc_cont=0.196	MVGFFYLNNSNTIVETDYINLPSNWIININYIKADDSMKAKIYFEKVMRIKQLAYKNEYYAGHIYNLENNFSLKIILMLNSEII*	85	7379	7633	-1	prot_145	no_hit	no hit	no hit	no hit	no hit		no hit	no hit	no hit		no hit
IMS_biofilm2018_143_length_22687_cov_24.831_modif_19	Altivir_2_MSI_19	BF2018	1			>IMS_biofilm2018_143_length_22687_cov_24.831_modif_19 # 7676 # 8470 # -1 # ID=7_19;partial=00;start_type=ATG;rbs_motif=AAAAA;rbs_spacer=11bp;gc_cont=0.312	MTRNYSVWISQMQQFEPLHIYFKLFFRDNSPYNCNAPEADNILEVYYANRPDYIDDYSGICYYFPQGQLFVHQDQTPNYGFNYLDNLNLIIVNPCNNRRAYFEVDSYFSGNIDFYINLPSGYYQLDFAHYRTYASSNHSYKLVSESNPPIFRNFNSGSLTGFINVSIFYYHSGGRLYSQYHTKRWGGLSAATFLSAGTEAETRESNEVSVEVICSQPSVLKNKLINTKTQSVNEMGAIAGLTTFGTFSKTELASETKLLKEVFA*	265	7676	8470	-1	prot_146	no_hit	no hit	no hit	no hit	no hit		no hit	no hit	no hit		no hit
IMS_biofilm2018_143_length_22687_cov_24.831_modif_20	Altivir_2_MSI_20	BF2018	30			>IMS_biofilm2018_143_length_22687_cov_24.831_modif_20 # 8473 # 9021 # -1 # ID=7_20;partial=00;start_type=ATG;rbs_motif=TAA;rbs_spacer=4bp;gc_cont=0.179	MNINNIKENFVNEVKNNLLDNNPDEHKIKYMLQNKKFYLDTNDLFDFPEIQKIKENDKIIEIFKNLKDKKITISEAIQLHCNTVLKNCNCSNKNDKSNALYCILDAYRLYGFNEKIKQKIEGNELYNNKINLNILKNNSELIQGLSDTELNVLEDYFLILQEIYNTNKENIENIKKINEKIY*	183	8473	9021	-1	prot_147	no_hit	no hit	no hit	no hit	no hit		no hit	no hit	no hit		no hit
IMS_biofilm2018_143_length_22687_cov_24.831_modif_21	Altivir_2_MSI_21	BF2018	1			>IMS_biofilm2018_143_length_22687_cov_24.831_modif_21 # 9026 # 9295 # -1 # ID=7_21;partial=00;start_type=ATG;rbs_motif=TAA;rbs_spacer=12bp;gc_cont=0.296	MPSLTKSVDRTRVIQGEIVTYFYDFFNDNTFFNVILKRIVDSRLGTIWTGDDTINTNSHKIISIETEMNECGINTNTAKAYYTAEPDVS*	90	9026	9295	-1	prot_148	no_hit	no hit	no hit	no hit	no hit		no hit	no hit	no hit		no hit
IMS_biofilm2018_143_length_22687_cov_24.831_modif_22	Altivir_2_MSI_22	BF2018	31			>IMS_biofilm2018_143_length_22687_cov_24.831_modif_22 # 9298 # 9549 # -1 # ID=7_22;partial=00;start_type=ATG;rbs_motif=AAAAA;rbs_spacer=12bp;gc_cont=0.206	MSEKNKTELDNAFLTLKNEYKDNSTETIFKINTVKELIKKLSSSVNTKKYSNSLKKIEGFLKKSTKYNSYVEKEISKRIGKPY*	84	9298	9549	-1	prot_149	no_hit	no hit	no hit	no hit	no hit		no hit	no hit	no hit		no hit
IMS_biofilm2018_143_length_22687_cov_24.831_modif_23	Altivir_2_MSI_23	BF2018	32			>IMS_biofilm2018_143_length_22687_cov_24.831_modif_23 # 9542 # 9769 # -1 # ID=7_23;partial=00;start_type=ATG;rbs_motif=None;rbs_spacer=None;gc_cont=0.224	MSKIIIESVRGVIENNKLSTNVILSYFSYLFTAFSGLCIYGLSNNICLQPCLITCILSIVVALSFIYIKTKFQNE*	76	9542	9769	-1	prot_150	no_hit	no hit	no hit	no hit	no hit		no hit	no hit	no hit		no hit
IMS_biofilm2018_143_length_22687_cov_24.831_modif_24	Altivir_2_MSI_24	BF2018	1			>IMS_biofilm2018_143_length_22687_cov_24.831_modif_24 # 9871 # 10044 # -1 # ID=7_24;partial=00;start_type=ATG;rbs_motif=AATAA;rbs_spacer=14bp;gc_cont=0.374	MADYNLNTNPTLLFGDLVNTKAQAVNEMGAIAGTLTFMTFFKTELASQVRIMREVFA*	58	9871	10044	-1	prot_151	no_hit	no hit	no hit	no hit	no hit		no hit	no hit	no hit		no hit
IMS_biofilm2018_143_length_22687_cov_24.831_modif_25	Altivir_2_MSI_25	BF2018	33			>IMS_biofilm2018_143_length_22687_cov_24.831_modif_25 # 10291 # 10671 # 1 # ID=7_25;partial=00;start_type=ATG;rbs_motif=AATAA;rbs_spacer=13bp;gc_cont=0.147	MNNIDEDLIFIDDTNNDKLISKKEYFSNVFKRLENNIYLNNIPDKNNKSTTDINKKPLEKNNKIEKLLKISNLLLRELLTLDYKQKDNKKLSSDIKKISSDIKKLIKETNNLIKIINIYNKNNLKK*	127	10291	10671	1	prot_152	no_hit	no hit	no hit	no hit	no hit		no hit	no hit	no hit		no hit
IMS_biofilm2018_143_length_22687_cov_24.831_modif_26	Altivir_2_MSI_26	BF2018	34			>IMS_biofilm2018_143_length_22687_cov_24.831_modif_26 # 10674 # 10970 # 1 # ID=7_26;partial=00;start_type=ATG;rbs_motif=AAAAAA;rbs_spacer=6bp;gc_cont=0.273	MGRKKISNTPDETEVMSNSDIQLNAINTIVLDTTIKLLVKLSYVIYSNSFAIICETYKAQGKEVPADTQQKFKEVIKQYEELINQQQQQQQQQQQQQQ*	99	10674	10970	1	prot_153	no_hit	no hit	no hit	no hit	no hit		no hit	no hit	no hit		no hit
IMS_biofilm2018_143_length_22687_cov_24.831_modif_27	Altivir_2_MSI_27	BF2018	35			>IMS_biofilm2018_143_length_22687_cov_24.831_modif_27 # 10982 # 11137 # 1 # ID=7_27;partial=00;start_type=ATG;rbs_motif=TAA;rbs_spacer=11bp;gc_cont=0.314	MVLNDGILRNPNTKIDAVNEINQVIGADLAIEKITTVLGGVITIVGKIYLK*	52	10982	11137	1	prot_154	no_hit	no hit	no hit	no hit	no hit		no hit	no hit	no hit		no hit
IMS_biofilm2018_143_length_22687_cov_24.831_modif_28	Altivir_2_MSI_28	BF2018	36			>IMS_biofilm2018_143_length_22687_cov_24.831_modif_28 # 11134 # 11487 # 1 # ID=7_28;partial=00;start_type=ATG;rbs_motif=TAA;rbs_spacer=12bp;gc_cont=0.203	MKKAVNINSNQENININNTNSENINTPLDIDKYITSQEKIIQLQSLGVDKLISKMKDINDIFKDTVTQTTTIEKGITEQEIKQINTKILTLDTKITIINNKLTILEKNINLLINKQK*	118	11134	11487	1	prot_155	no_hit	no hit	no hit	no hit	no hit		no hit	no hit	no hit		no hit
IMS_biofilm2018_143_length_22687_cov_24.831_modif_29	Altivir_2_MSI_29	BF2018	37			>IMS_biofilm2018_143_length_22687_cov_24.831_modif_29 # 11491 # 12705 # 1 # ID=7_29;partial=00;start_type=ATG;rbs_motif=AATAA;rbs_spacer=13bp;gc_cont=0.259	MARINSKEELINYIKNYSDLTTSQLEEIQKVITTPELIKISSFYKAEPSDIRHQTIDLYKFQKSFNLENFYRAIDKKQIQLRDLEQLLTLINNNQNITINNYFKRFDILKARQEVLVTERGSIESYSSNAINLINQHINIIKERNNSIILKIDKIILTKKHIINNSVDKYFAYYKQVIEGYNTLISNFSVFYSQNISIHNSLVSTIQSGMSSMASSIGQLWSNTNMNTLSVVALVAGGAIQTIAYYVYLSLLFAEKDAAFTWISNNYAIALGYSNALSTKLTNFTYVDQYLALLPEITTIGGELQTSIAEWTTIMTESTTIYADIIARYQTLIGKFGVLTTDYETFSTNFLALIATLRNSLILKEDAVFQLKSDLYEEINTLFPTYNVTDDYYNTFREY…	405	11491	12705	1	prot_156	no_hit	no hit	no hit	no hit	no hit		no hit	no hit	no hit		no hit
IMS_biofilm2018_143_length_22687_cov_24.831_modif_30	Altivir_2_MSI_30	BF2018	38			>IMS_biofilm2018_143_length_22687_cov_24.831_modif_30 # 12659 # 12769 # 1 # ID=7_30;partial=00;start_type=ATG;rbs_motif=TAA;rbs_spacer=3bp;gc_cont=0.135	MIIITLLENIMIQKYSKKYYDLKYYDLNYFKQYKKC*	37	12659	12769	1	prot_157	no_hit	no hit	no hit	no hit	no hit		no hit	no hit	no hit		no hit
IMS_biofilm2018_143_length_22687_cov_24.831_modif_31	Altivir_2_MSI_31	BF2018	39			>IMS_biofilm2018_143_length_22687_cov_24.831_modif_31 # 12763 # 13665 # 1 # ID=7_31;partial=00;start_type=ATG;rbs_motif=TAA;rbs_spacer=12bp;gc_cont=0.209	MLIKKLKIDNFKGITSTEFCPKKINLIVGKNNTGKTSILEAIYSVFNTNHIRQYYDKDPSYIIHTGAEYSEIVAETDINRKEIKILNPYKRNSLNENIISSFIKTDNLNEEQVFLIKNLLNMNFKPEEKNIETRKKIKNIESIIKEFNLIENLKEFDFDYITIEDNEKLTFIPFEFLGNGSKTFINLLWCLSSQNIKNKIVLIDNPEIYLHPCYIDKLVKILIKFSEELNIQFFITTHSNDFIYSLFDIYCLTPQEQKYLQNELSVILTSKINNCSIFEYLDYDKAKHTNNELLFDLRGF*	301	12763	13665	1	prot_158	VOG7442	Bacteria	putative ABC transporter ATP-binding protein [n=2]; putative ABC-transporter [n=1]; ABC transporter [n=1]; gp245 [n=1];	nuclease	P-loop NTPase		VOG004747/VOG00475/VOG05839/VOG02648/VOG17362	Overcoming lysogenization defect protein	UniRef100_A0A098EAW4 AAA_15 domain-containing protein	4I99_A	Chromosome partition protein Smc, Putative; winged-helix domain and SMC head;
IMS_biofilm2018_143_length_22687_cov_24.831_modif_32	Altivir_2_MSI_32	BF2018	40	3	DNA polymerase	>IMS_biofilm2018_143_length_22687_cov_24.831_modif_32 # 13682 # 15580 # -1 # ID=7_32;partial=00;start_type=ATG;rbs_motif=AAAAAA;rbs_spacer=6bp;gc_cont=0.232	MKNDSEWLEGEKSLSYPKIVLFFDTETETKQIDVNKYELQFKLGSYILYDFEDNKEISRKVFYNKDEFINDLVNFANQYGIVYTIAHNIDFDFKVLSLLNLLNKQDFKIYKIPLFGNPFIITFKKCQKSDDKLKNSDDKLKNSDDKLKNSDNEKDTIIVIDSFNIFKDSLKNLGLSIGYEKTEVSFEKCSIEELAEYCMNDTTVLLNLFKNLMKFLKENNISFKSTISGIALSCYRNNFLGKIGIKAPNEIKDIERSSYKGGRVECFKIAKINDVYYIDINSLYPYVACFELPIKFLRNIKSDSIDYLKELMKKHYIIADLDFKLFKNCIGVKRLIDKSEKLIFPVGKIKNEIIHQSEIELVLKYGHIDKINNIYIYEKGTPLKNFMEHFYKMKSENKG…	633	13682	15580	-1	prot_159	VOG0334	Bacteria+Archaea	DNA polymerase [n=35]; putative DNA polymerase [n=4]; putative DNA polymerase, phage-associated [n=1]; No annotation provided [n=1]; putative protein-primed DNA polymerase [n=1]; hypothetical protein [n=1]; putative DNA polymerase type B [n=1];	DNA polymerase (euk viruses)	DNA polymerase B		VOG01631/VOG09652/VOG00080	DNA polymerase	UniRef100_A0A497GG61 DNA_pol_B_2 domain-containing protein	2PY5_A	DNA polymerase (E.C.2.7.7.7)/DNA; protein-dna complex, REPLICATION, TRANSFERASE-DNA COMPLEX
IMS_biofilm2018_143_length_22687_cov_24.831_modif_33	Altivir_2_MSI_33	BF2018	41			>IMS_biofilm2018_143_length_22687_cov_24.831_modif_33 # 15614 # 16573 # -1 # ID=7_33;partial=00;start_type=ATG;rbs_motif=TAA;rbs_spacer=10bp;gc_cont=0.223	MPNSVSRYELGKIVETYGAFGNPDGIQDDMRNYISYFLRGKKGNLILKSRKVSGKKKGEQVSLTYEWLLHHNNYLRFNFLISLNAVNEKVFNNLLLLSKYLKIDNYISFFVNKKINVKKLSEYVKERIKHYKVLIKEFNFQKFRFLGTLKKTKNPEMIIVYKQKYKNVLHKIALYKRLLKIFENLFLNKQEFIQIIDMMYDNRKNNVINPDVAKKLLSDINFSKKVNVNEYSGKALSTLKRKYLEPTVYVADMLLLFENTSYAIRGEKVIYYDDGNLGIYELTDFIKQFLIKVGYLFEFVKIYNIIEYKVEGFNKESKG*	320	15614	16573	-1	prot_160	no_hit	no hit	no hit	no hit	no hit		no hit	no hit	no hit		no hit
IMS_biofilm2018_143_length_22687_cov_24.831_modif_34	Altivir_2_MSI_34	BF2018	42			>IMS_biofilm2018_143_length_22687_cov_24.831_modif_34 # 16685 # 17185 # -1 # ID=7_34;partial=00;start_type=ATG;rbs_motif=AATAA;rbs_spacer=3bp;gc_cont=0.214	MDINKEQLGKIENEYINYDYKRLEEIYYSLVKNLEEYAKGGQYKLYGKKIVSILNKIKKEISKRDKIELFQEQKKTTETQNIEKRNKAEDKKKLIFAKILKKIKTIIPEFSAESINDVDCFYFQDDKKHSKKYLSLQKIVVDSYKVCFVKYEDWANTYYFKIKNIG*	167	16685	17185	-1	prot_161	no_hit	no hit	no hit	no hit	no hit		no hit	no hit	no hit		no hit
IMS_biofilm2018_143_length_22687_cov_24.831_modif_35	Altivir_2_MSI_35	BF2018	43			>IMS_biofilm2018_143_length_22687_cov_24.831_modif_35 # 17192 # 17692 # -1 # ID=7_35;partial=00;start_type=ATG;rbs_motif=TATAA;rbs_spacer=3bp;gc_cont=0.275	MSIGEENIINAVGIVGTVNEEVMQDLKTMNFEATKNDIKRINEQISEELTGEKVFKLVWVKDEPIYFIDFKDKLFTQLELINKNQELQVGCCEKLLLEISRFKDEQKIGMDDIITLLTATNVKLDDIIINQDEQTARLDSIMAKQDEQTGKFDEMITLLTSIDGKL*	167	17192	17692	-1	prot_162	no_hit	no hit	no hit	no hit	no hit		no hit	no hit	no hit		no hit
IMS_biofilm2018_143_length_22687_cov_24.831_modif_36	Altivir_2_MSI_36	BF2018	44			>IMS_biofilm2018_143_length_22687_cov_24.831_modif_36 # 17716 # 18543 # -1 # ID=7_36;partial=00;start_type=ATG;rbs_motif=TAAAAA;rbs_spacer=14bp;gc_cont=0.306	MEFFKKNTIDKKIIDDKYYTRIKCVLSWAPINIKDKTIYEVRNMVKTERIKGIEDGKIRTKVFNYLCEVREKYLLEGRVRSSREEMAIRVKCCRDMSDLYSDVFDYTDWSMHDEEKDERDRYQFLIRIEKEDERRKQEDEIRKQIKQEDERKKQEDDVRIGAVRGRVQALNPHTGKWIRKIQERIKNKNRMNIDKEDYITNVYFNDFKDKLFTQLEIIKNSFDSTNLKIEVLTTTNTKIEEFICKEKMKERIIQYREELAAEANAIRTHIHDNVK*	276	17716	18543	-1	prot_163	no_hit	no hit	no hit	no hit	no hit		no hit	no hit	no hit		no hit
IMS_biofilm2018_143_length_22687_cov_24.831_modif_37	Altivir_2_MSI_37	BF2018	2			>IMS_biofilm2018_143_length_22687_cov_24.831_modif_37 # 18599 # 18973 # -1 # ID=7_37;partial=00;start_type=ATG;rbs_motif=TAA;rbs_spacer=11bp;gc_cont=0.245	MNEKIKFEFMREIEKKAVVMSIIALPNVISFSDIKKEFEKQEIEINNDDLYKILDELRDLNYLNQRVMNFEPQSWDLTDDGNIFFIQIIDFLCLTSMSSVNKTKWLVNAKKTAKFVKNYHNIRI*	125	18599	18973	-1	prot_164	no_hit	no hit	no hit	no hit	no hit		no hit	no hit	no hit		no hit
IMS_biofilm2018_143_length_22687_cov_24.831_modif_38	Altivir_2_MSI_38	BF2018	48			>IMS_biofilm2018_143_length_22687_cov_24.831_modif_38 # 19100 # 19696 # -1 # ID=7_38;partial=00;start_type=ATG;rbs_motif=AATAA;rbs_spacer=10bp;gc_cont=0.325	MEQKECEAGTIPTIGNAGNIGNGNETKTEIEDRSKDRSKDRKIRGFGLRNEEAEAIWELIEYDENCQRIIIQGEKEKRWIIEEEKKEGCIVQDCGFLAAVSVVSENMLKIKIYMYIEQIGFGYKEISISHDRYTDGNILLLSDRNYINSINEAGQTLRPIFIEILKIKDKYFEEFINELFVLKERINGLEAKIFWMKI*	199	19100	19696	-1	prot_165	no_hit	no hit	no hit	no hit	no hit		no hit	no hit	no hit		no hit
IMS_biofilm2018_143_length_22687_cov_24.831_modif_39	Altivir_2_MSI_39	BF2018	51		hp	>IMS_biofilm2018_143_length_22687_cov_24.831_modif_39 # 19769 # 20086 # -1 # ID=7_39;partial=00;start_type=ATG;rbs_motif=TAA;rbs_spacer=11bp;gc_cont=0.377	MASVADAKSAVGKGKIRVFFKQRGGTKISIVDMPMEVWECYIQYEQVDRWDMPMEIWNYYLKDEENNNNIPKFWCWNSEDGGAWGFDISPIDFQERYDVLFDLSE*	106	19769	20086	-1	prot_166	VOG6904	Bacteria	hp	no hit	no hit		no hit	no hit	no hit		no hit
IMS_biofilm2018_143_length_22687_cov_24.831_modif_40	Altivir_2_MSI_40	BF2018	51		hp	>IMS_biofilm2018_143_length_22687_cov_24.831_modif_40 # 20789 # 21106 # 1 # ID=7_40;partial=00;start_type=ATG;rbs_motif=TAA;rbs_spacer=11bp;gc_cont=0.377	MASVADAKSAVGKGKIRVFFKQRGGTKISIVDMPMEVWECYIQYEQVDRWDMPMEIWNYYLKDEENNNNIPKFWCWNSEDGGAWGFDISPIDFQERYDVLFDLSE*	106	20789	21106	1	prot_167	VOG6904	Bacteria	hp	no hit	no hit		no hit	no hit	no hit		no hit
IMS_biofilm2018_143_length_22687_cov_24.831_modif_41	Altivir_2_MSI_41	BF2018	54			>IMS_biofilm2018_143_length_22687_cov_24.831_modif_41 # 21240 # 21827 # 1 # ID=7_41;partial=00;start_type=ATG;rbs_motif=AAAA;rbs_spacer=11bp;gc_cont=0.304	MQNMASEADAQSVAGNEIGNIEAEAKTEEKKYIRFEYDFYGNKDFVFETRNKRVRFCLESENQNKIDEIIKLKINGEIHEAVTSELNYLFSQFVEENENLKINFFKFKLDEQKHSMYILLPNIDFMSQVRIREMIWFFEANNIYGYFQKNMGGSDGIFEVGAEKVFFLYAKMIANKYIREHAKQKAKILLRKRFD*	196	21240	21827	1	prot_168	no_hit	no hit	no hit	no hit	no hit		no hit	no hit	no hit		no hit
IMS_biofilm2018_143_length_22687_cov_24.831_modif_42	Altivir_2_MSI_42	BF2018	49			>IMS_biofilm2018_143_length_22687_cov_24.831_modif_42 # 21931 # 22428 # 1 # ID=7_42;partial=00;start_type=ATG;rbs_motif=TAAAA;rbs_spacer=15bp;gc_cont=0.295	MATTESETDAVSVGEIEMEMEMEAKTETESENQEKKEAEEITKKEPESEIIKYLKPSQVKFLEKNFEVNDNDNNGIGIMDKTRVIGIVPKNKANLKILSPFGMEMSKMDLSKVEFMKSTFSLKYLIEILNFLKDKQFVTLSVSNNSVIVIETEDFKIYLAPRIIK*	166	21931	22428	1	prot_169	no_hit	no hit	no hit	no hit	no hit		no hit	no hit	no hit		no hit
IMS_biofilm2018_143_length_22687_cov_24.831_modif_43	Altivir_2_MSI_43	BF2018	50			>IMS_biofilm2018_143_length_22687_cov_24.831_modif_43 # 22432 # 22569 # 1 # ID=7_43;partial=00;start_type=ATG;rbs_motif=AATAA;rbs_spacer=3bp;gc_cont=0.246	MKFLKKFTMDKKETIKDILLEVEKNQKETGKDYYFDGDLNCFIEN*	46	22432	22569	1	prot_170	no_hit	no hit	no hit	no hit	no hit		no hit	no hit	no hit		no hit
IMS_filtrate2018_767_length_17396_cov_288.247_rev_com_1	Altivir_2_MSI_1	>0.1 µm	17			>IMS_filtrate2018_767_length_17396_cov_288.247_rev_com_1 # 72 # 236 # 1 # ID=5_1;partial=00;start_type=ATG;rbs_motif=TAAAAA;rbs_spacer=15bp;gc_cont=0.285	MLCMNQEKIQEIVREEIFFEMKKIHLQGEFRRTENFELLKKPEGGFQFFFKKMK*	55	72	236	1	prot_054	no_hit	no hit	no hit	no hit	no hit		no hit	no hit	no hit		no hit
IMS_filtrate2018_767_length_17396_cov_288.247_rev_com_2	Altivir_2_MSI_2	>0.1 µm	17			>IMS_filtrate2018_767_length_17396_cov_288.247_rev_com_2 # 248 # 361 # 1 # ID=5_2;partial=00;start_type=ATG;rbs_motif=None;rbs_spacer=None;gc_cont=0.272	MKYEDLDEIKHKVKEKVAKRNKKELVGLLNELAECMK*	38	248	361	1	prot_055	no_hit	no hit	no hit	no hit	no hit		no hit	no hit	no hit		no hit
IMS_filtrate2018_767_length_17396_cov_288.247_rev_com_3	Altivir_2_MSI_3	>0.1 µm	18	1	DNA methylase N-4/N-6	>IMS_filtrate2018_767_length_17396_cov_288.247_rev_com_3 # 443 # 1363 # 1 # ID=5_3;partial=00;start_type=ATG;rbs_motif=None;rbs_spacer=None;gc_cont=0.287	MLDLNKIYCQDCFEFLDEIDNNVADLAIIDPPYGMKKGVWDNFKTYNDYLFFTRKWIDKLIPKIKESGSFYFFNTAYNSAYILQYLNEKKIKVRNWIVWNIPNGLAGFSKKNYSNRHETILFFTKSDNYIFNFDDIRVPYFEGGRKKSNREIEGKIGQYNLLGALCGNDWKDNYISNFDDIRVPYSEGGQKKSNREIKGKIWQYNPLGALCGNVWKFSNESSSCRNTLNGKKQFLPHPCMKNLDLIMRIIKASSNENDLVLDCFAGIGTILVAAKNLHRNFIGCDSNLGYVEIANKYLQTGSYHFK*	307	443	1363	1	prot_056	VOG4571	Bacteria+Archaea	DNA methylase [n=102]; DNA adenine methylase [n=38]; putative DNA methyltransferase [n=21]; DNA methyltransferase [n=14]; hypothetical protein [n=13]; putative DNA methylase [n=9]; putative DNA methyl transferase [n=8]; adenine-specific methyltransferase [n=7]; putative adenine methyltransferase [n=5]; modification methylase DpnIIB [n=5]; putative methylase [n=5]; cytosine methyltransferase [n=4]…	methylase	S-adenosyl-L-methionine-dependent methyltransferase ; DNA methylase N-4/N-6		VOG00075	Modification methylase HpaI	UniRef100_A0A098E8V9 Modification methylase MboII	6K0W_C	Adenine specific DNA methyltransferase (Mod); DNA methyltransferase, sinefungin, DNA BINDING;
IMS_filtrate2018_767_length_17396_cov_288.247_rev_com_4	Altivir_2_MSI_4	>0.1 µm	19			>IMS_filtrate2018_767_length_17396_cov_288.247_rev_com_4 # 1540 # 1794 # 1 # ID=5_4;partial=00;start_type=ATG;rbs_motif=TAA;rbs_spacer=11bp;gc_cont=0.227	MEEYFGIKSSDEKDKIRFCIAKCLDYYIDEERSKVKPENLQRFYTKILKMLQNQDKFVKFMMYKQNQYIYDKNNSDIEDEEKKY*	85	1540	1794	1	prot_057	no_hit	no hit	no hit	no hit	no hit		no hit	no hit	no hit		no hit
IMS_filtrate2018_767_length_17396_cov_288.247_rev_com_5	Altivir_2_MSI_5	>0.1 µm	2			>IMS_filtrate2018_767_length_17396_cov_288.247_rev_com_5 # 1813 # 2199 # 1 # ID=5_5;partial=00;start_type=ATG;rbs_motif=TATAA;rbs_spacer=3bp;gc_cont=0.271	MDEKIKFEFMTETEKKTSLLSVLSSWDVISFSDVQKEFELQEIEINKDVLNTSLEELINLKYIDVLFLDFGGCLDPYSWYLSNAGRELFIELTNFLLSVRYADIDKPKWFVKAQRNAEFIKNYYNIQK*	129	1813	2199	1	prot_058	no_hit	no hit	no hit	no hit	no hit		no hit	no hit	no hit		no hit
IMS_filtrate2018_767_length_17396_cov_288.247_rev_com_6	Altivir_2_MSI_6	>0.1 µm	20			>IMS_filtrate2018_767_length_17396_cov_288.247_rev_com_6 # 2306 # 2434 # 1 # ID=5_6;partial=00;start_type=ATG;rbs_motif=TAA;rbs_spacer=11bp;gc_cont=0.202	MESISKDDKTEIEILDLDDILIVSISTLFLIFVFCFFTYLII*	43	2306	2434	1	prot_059	no_hit	no hit	no hit	no hit	no hit		no hit	no hit	no hit		no hit
IMS_filtrate2018_767_length_17396_cov_288.247_rev_com_7	Altivir_2_MSI_7	>0.1 µm	21			>IMS_filtrate2018_767_length_17396_cov_288.247_rev_com_7 # 2485 # 2763 # 1 # ID=5_7;partial=00;start_type=ATG;rbs_motif=AAAAAA;rbs_spacer=11bp;gc_cont=0.280	MVETETEIYEYSLWAVSEERKTEIEKIVNLCFWVDEEELSIIFMNIEDIVLDIDINSSQLEFRQIMIKKIAQYLAVCFQQHAKEVLKNSFIK*	93	2485	2763	1	prot_060	no_hit	no hit	no hit	no hit	no hit		no hit	no hit	no hit		no hit
IMS_filtrate2018_767_length_17396_cov_288.247_rev_com_8	Altivir_2_MSI_8	>0.1 µm	22		hp	>IMS_filtrate2018_767_length_17396_cov_288.247_rev_com_8 # 2768 # 2926 # 1 # ID=5_8;partial=00;start_type=ATG;rbs_motif=AATAA;rbs_spacer=4bp;gc_cont=0.182	MSDIDIDEIFRKLDRIDEIFKKLDRIDRDISKLDLEIQKIKNKKNKKCANVI*	53	2768	2926	1	prot_061	VOG3616	Bacteria	hypothetical protein [n=9]; gp47 [n=1]; member of phage protein family found in lysis cassettes [n=1];	no hit	no hit		no hit	no hit	no hit		no hit
IMS_filtrate2018_767_length_17396_cov_288.247_rev_com_9	Altivir_2_MSI_9	>0.1 µm	23		hp	>IMS_filtrate2018_767_length_17396_cov_288.247_rev_com_9 # 3006 # 3182 # 1 # ID=5_9;partial=00;start_type=ATG;rbs_motif=TAAA;rbs_spacer=9bp;gc_cont=0.209	MKRINITLDEETLEIFKSLKIKNLSKTIRELIKGKIKIKILFDVEMKKSYFCEKQENA*	59	3006	3182	1	prot_062	VOG9218	Bacteria+Archaea	hp	no hit	no hit		no hit	no hit	no hit		no hit
IMS_filtrate2018_767_length_17396_cov_288.247_rev_com_10	Altivir_2_MSI_10	>0.1 µm	24			>IMS_filtrate2018_767_length_17396_cov_288.247_rev_com_10 # 3239 # 3604 # 1 # ID=5_10;partial=00;start_type=ATG;rbs_motif=TAAA;rbs_spacer=9bp;gc_cont=0.284	MATEEEFKGIVGGIGMKYQRAGDWKESDSIRGEIKNIDIKEMGENDEKKVVLKLQLEDTGGDEMNFVLNTTNIKIIWKELTKSGYKGYDFNKLVGKKVKISIIKVFFKSSYVNSFRVEFLN*	122	3239	3604	1	prot_063	no_hit	no hit	no hit	no hit	no hit		no hit	no hit	no hit		no hit
IMS_filtrate2018_767_length_17396_cov_288.247_rev_com_11	Altivir_2_MSI_11	>0.1 µm	25	2	transcriptional regulator	>IMS_filtrate2018_767_length_17396_cov_288.247_rev_com_11 # 3664 # 3951 # 1 # ID=5_11;partial=00;start_type=ATG;rbs_motif=TATAA;rbs_spacer=3bp;gc_cont=0.264	MDKQICAERRILEMLSKDSHPLGLPAVGLCQTLNIKTSSIYAPLNRLLVKGLVVKNKLNIKNKFEYNSVVTSKKKSLIIFQITDRGKAKIEYYKK*	96	3664	3951	1	prot_064	no_hit	no hit	no hit	repressor protein (LexA SOS-response represor protein and protease?)	Yeast transcription factor IIIC (TFIIIC)		no hit	no hit	no hit		no hit
IMS_filtrate2018_767_length_17396_cov_288.247_rev_com_12	Altivir_2_MSI_12	>0.1 µm	26			>IMS_filtrate2018_767_length_17396_cov_288.247_rev_com_12 # 4110 # 4253 # -1 # ID=5_12;partial=00;start_type=ATG;rbs_motif=TAA;rbs_spacer=12bp;gc_cont=0.181	MATIWDNVFKDIDKELDNLKIKIQKLFVDINSYQQKLNKKYKNKLKE*	48	4110	4253	-1	prot_065	VOG7804	Bacteria	hp	no hit	no hit		no hit	no hit	no hit		no hit
IMS_filtrate2018_767_length_17396_cov_288.247_rev_com_13	Altivir_2_MSI_13	>0.1 µm	27			>IMS_filtrate2018_767_length_17396_cov_288.247_rev_com_13 # 4261 # 4539 # -1 # ID=5_13;partial=00;start_type=ATG;rbs_motif=TAA;rbs_spacer=12bp;gc_cont=0.297	MSLTPDGRGKKVKGETIKKLQERKKNLETEIKGVDGIKSAISKSFLNKKGRAVGIRGAKGTHSVAVLEKKKLSIEKQIKKLEGKIAMLEALK*	93	4261	4539	-1	prot_066	no_hit	no hit	no hit	no hit	no hit		no hit	no hit	no hit		no hit
IMS_filtrate2018_767_length_17396_cov_288.247_rev_com_14	Altivir_2_MSI_14	>0.1 µm	28			>IMS_filtrate2018_767_length_17396_cov_288.247_rev_com_14 # 4571 # 4789 # -1 # ID=5_14;partial=00;start_type=ATG;rbs_motif=TATAA;rbs_spacer=4bp;gc_cont=0.201	MVKNTKKIEGINRKENKIKDDLSQEIKKKHQAYTNIKSDKRDVEIIKLNDKINSHREKIQKEIINKHKILSK*	73	4571	4789	-1	prot_067	no_hit	no hit	no hit	no hit	no hit		no hit	no hit	no hit		no hit
IMS_filtrate2018_767_length_17396_cov_288.247_rev_com_15	Altivir_2_MSI_15	>0.1 µm	1			>IMS_filtrate2018_767_length_17396_cov_288.247_rev_com_15 # 4846 # 5112 # -1 # ID=5_15;partial=00;start_type=ATG;rbs_motif=None;rbs_spacer=None;gc_cont=0.292	MNEIGVITNNARAYYGNMIEQTYYTDWSNEISVNVKSPSLPKNLEGKLINTKAQSVNEMGAIAGLITFGTFSKTELASETKLLKEVFA*	89	4846	5112	-1	prot_068	no_hit	no hit	no hit	no hit	no hit		no hit	no hit	no hit		no hit
IMS_filtrate2018_767_length_17396_cov_288.247_rev_com_16	Altivir_2_MSI_16	>0.1 µm	1			>IMS_filtrate2018_767_length_17396_cov_288.247_rev_com_16 # 5167 # 5622 # -1 # ID=5_16;partial=00;start_type=ATG;rbs_motif=AATAA;rbs_spacer=8bp;gc_cont=0.287	MTPTLTKSVDKTWVNIGEIVTYSYDFYNDTENEVWLTVIEDSRIGQIPVYQEVNHHSHKIITREIVMSECRNITNVARAYYVDYQHHILISDWSNEISVFVFCSSLVTLSKSVDKTEVNLGEIVTYSYDFYNNCGYPVDLLFVEDNRIGQI*	152	5167	5622	-1	prot_069	no_hit	no hit	no hit	hp	no hit		no hit	no hit	no hit		no hit
IMS_filtrate2018_767_length_17396_cov_288.247_rev_com_17	Altivir_2_MSI_17	>0.1 µm	29			>IMS_filtrate2018_767_length_17396_cov_288.247_rev_com_17 # 5626 # 5880 # -1 # ID=5_17;partial=00;start_type=ATG;rbs_motif=TAA;rbs_spacer=12bp;gc_cont=0.196	MVGFFYLNNSNTIVETDYINLPSNWIININYIKADDSMKAKIYFEKVMRIKQLAYKNEYYAGHIYNLENNFSLKIILMLNSEII*	85	5626	5880	-1	prot_070	no_hit	no hit	no hit	no hit	no hit		no hit	no hit	no hit		no hit
IMS_filtrate2018_767_length_17396_cov_288.247_rev_com_18	Altivir_2_MSI_18	>0.1 µm	30			>IMS_filtrate2018_767_length_17396_cov_288.247_rev_com_18 # 6875 # 7423 # -1 # ID=5_18;partial=00;start_type=ATG;rbs_motif=TAA;rbs_spacer=4bp;gc_cont=0.179	MNINNIKENFVNEVKNNLLDNNPDEHKIKYMLQNKKFYLDTNDLFDFPEIQKIKENDKIIEIFKNLKDKKITISEAIQLHCNTVLKNCNCSNKNDKSNALYCILDAYRLYGFNEKIKQKIEGNELYNNKINLNILKNNSELIQGLSDTELNVLEDYFLILQEIYNTNKENIENIKKINEKIY*	183	6875	7423	-1	prot_071	no_hit	no hit	no hit	no hit	no hit		no hit	no hit	no hit		no hit
IMS_filtrate2018_767_length_17396_cov_288.247_rev_com_19	Altivir_2_MSI_19	>0.1 µm	1			>IMS_filtrate2018_767_length_17396_cov_288.247_rev_com_19 # 7428 # 7697 # -1 # ID=5_19;partial=00;start_type=ATG;rbs_motif=TAA;rbs_spacer=12bp;gc_cont=0.296	MPSLTKSVDRTRVIQGEIVTYFYDFFNDNTFFNVILKRIVDSRLGTIWTGDDTINTNSHKIISIETEMNECGINTNTAKAYYTAEPDVS*	90	7428	7697	-1	prot_072	no_hit	no hit	no hit	no hit	no hit		no hit	no hit	no hit		no hit
IMS_filtrate2018_767_length_17396_cov_288.247_rev_com_20	Altivir_2_MSI_20	>0.1 µm	31			>IMS_filtrate2018_767_length_17396_cov_288.247_rev_com_20 # 7700 # 7951 # -1 # ID=5_20;partial=00;start_type=ATG;rbs_motif=AAAAA;rbs_spacer=12bp;gc_cont=0.206	MSEKNKTELDNAFLTLKNEYKDNSTETIFKINTVKELIKKLSSSVNTKKYSNSLKKIEGFLKKSTKYNSYVEKEISKRIGKPY*	84	7700	7951	-1	prot_073	no_hit	no hit	no hit	no hit	no hit		no hit	no hit	no hit		no hit
IMS_filtrate2018_767_length_17396_cov_288.247_rev_com_21	Altivir_2_MSI_21	>0.1 µm	32			>IMS_filtrate2018_767_length_17396_cov_288.247_rev_com_21 # 7944 # 8171 # -1 # ID=5_21;partial=00;start_type=ATG;rbs_motif=None;rbs_spacer=None;gc_cont=0.224	MSKIIIESVRGVIENNKLSTNVILSYFSYLFTAFSGLCIYGLSNNICLQPCLITCILSIVVALSFIYIKTKFQNE*	76	7944	8171	-1	prot_074	no_hit	no hit	no hit	no hit	no hit		no hit	no hit	no hit		no hit
IMS_filtrate2018_767_length_17396_cov_288.247_rev_com_22	Altivir_2_MSI_22	>0.1 µm	1			>IMS_filtrate2018_767_length_17396_cov_288.247_rev_com_22 # 8273 # 8446 # -1 # ID=5_22;partial=00;start_type=ATG;rbs_motif=AATAA;rbs_spacer=14bp;gc_cont=0.374	MADYNLNTNPTLLFGDLVNTKAQAVNEMGAIAGTLTFMTFFKTELASQVRIMREVFA*	58	8273	8446	-1	prot_075	no_hit	no hit	no hit	no hit	no hit		no hit	no hit	no hit		no hit
IMS_filtrate2018_767_length_17396_cov_288.247_rev_com_23	Altivir_2_MSI_23	>0.1 µm	33			>IMS_filtrate2018_767_length_17396_cov_288.247_rev_com_23 # 8693 # 8986 # 1 # ID=5_23;partial=00;start_type=ATG;rbs_motif=AATAA;rbs_spacer=13bp;gc_cont=0.170	MNNIDEDLIFIDDTNNDKLISKKEYFSNVFKRLENNIYLNNIPDKNNKSTTDINKKPLEKNNKIEKLLKISNLLLRELLTLDYKQKDNKKLSSDIKK*	98	8693	8986	1	prot_076	no_hit	no hit	no hit	no hit	no hit		no hit	no hit	no hit		no hit
IMS_filtrate2018_767_length_17396_cov_288.247_rev_com_24	Altivir_2_MSI_24	>0.1 µm	34			>IMS_filtrate2018_767_length_17396_cov_288.247_rev_com_24 # 9075 # 9371 # 1 # ID=5_24;partial=00;start_type=ATG;rbs_motif=AAAAAA;rbs_spacer=6bp;gc_cont=0.273	MGRKKISNTPDETEVMSNSDIQLNAINTIVLDTTIKLLVKLSYVIYSNSFAIICETYKAQGKEVPADTQQKFKEVIKQYEELINQQQQQQQQQQQQQQ*	99	9075	9371	1	prot_077	no_hit	no hit	no hit	no hit	no hit		no hit	no hit	no hit		no hit
IMS_filtrate2018_767_length_17396_cov_288.247_rev_com_25	Altivir_2_MSI_25	>0.1 µm	35			>IMS_filtrate2018_767_length_17396_cov_288.247_rev_com_25 # 9383 # 9538 # 1 # ID=5_25;partial=00;start_type=ATG;rbs_motif=TAA;rbs_spacer=11bp;gc_cont=0.314	MVLNDGILRNPNTKIDAVNEINQVIGADLAIEKITTVLGGVITIVGKIYLK*	52	9383	9538	1	prot_078	no_hit	no hit	no hit	no hit	no hit		no hit	no hit	no hit		no hit
IMS_filtrate2018_767_length_17396_cov_288.247_rev_com_26	Altivir_2_MSI_26	>0.1 µm	36			>IMS_filtrate2018_767_length_17396_cov_288.247_rev_com_26 # 9535 # 9888 # 1 # ID=5_26;partial=00;start_type=ATG;rbs_motif=TAA;rbs_spacer=12bp;gc_cont=0.203	MKKAVNINSNQENININNTNSENINTPLDIDKYITSQEKIIQLQSLGVDKLISKMKDINDIFKDTVTQTTTIEKGITEQEIKQINTKILTLDTKITIINNKLTILEKNINLLINKQK*	118	9535	9888	1	prot_079	no_hit	no hit	no hit	no hit	no hit		no hit	no hit	no hit		no hit
IMS_filtrate2018_767_length_17396_cov_288.247_rev_com_27	Altivir_2_MSI_27	>0.1 µm	37			>IMS_filtrate2018_767_length_17396_cov_288.247_rev_com_27 # 9892 # 11106 # 1 # ID=5_27;partial=00;start_type=ATG;rbs_motif=AATAA;rbs_spacer=13bp;gc_cont=0.259	MARINSKEELINYIKNYSDLTTSQLEEIQKVITTPELIKISSFYKAEPSDIRHQTIDLYKFQKSFNLENFYRAIDKKQIQLRDLEQLLTLINNNQNITINNYFKRFDILKARQEVLVTERGSIESYSSNAINLINQHINIIKERNNSIILKIDKIILTKKHIINNSVDKYFAYYKQVIEGYNTLISNFSVFYSQNISIHNSLVSTIQSGMSSMASSIGQLWSNTNMNTLSVVALVAGGAIQTIAYYVYLSLLFAEKDAAFTWISNNYAIALGYSNALSTKLTNFTYVDQYLALLPEITTIGGELQTSIAEWTTIMTESTTIYADIIARYQTLIGKFGVLTTDYETFSTNFLALIATLRNSLILKEDAVFQLKSDLYEEINTLFPTYNVTDDYYNTFREY…	405	9892	11106	1	prot_080	no_hit	no hit	no hit	no hit	no hit		no hit	no hit	no hit		no hit
IMS_filtrate2018_767_length_17396_cov_288.247_rev_com_28	Altivir_2_MSI_28	>0.1 µm	38			>IMS_filtrate2018_767_length_17396_cov_288.247_rev_com_28 # 11060 # 11170 # 1 # ID=5_28;partial=00;start_type=ATG;rbs_motif=TAA;rbs_spacer=3bp;gc_cont=0.135	MIIITLLENIMIQKYSKKYYDLKYYDLNYFKQYKKC*	37	11060	11170	1	prot_081	no_hit	no hit	no hit	no hit	no hit		no hit	no hit	no hit		no hit
IMS_filtrate2018_767_length_17396_cov_288.247_rev_com_29	Altivir_2_MSI_29	>0.1 µm	39			>IMS_filtrate2018_767_length_17396_cov_288.247_rev_com_29 # 11164 # 12066 # 1 # ID=5_29;partial=00;start_type=ATG;rbs_motif=TAA;rbs_spacer=12bp;gc_cont=0.209	MLIKKLKIDNFKGITSTEFCPKKINLIVGKNNTGKTSILEAIYSVFNTNHIRQYYDKDPSYIIHTGAEYSEIVAETDINRKEIKILNPYKRNSLNENIISSFIKTDNLNEEQVFLIKNLLNMNFKPEEKNIETRKKIKNIESIIKEFNLIENLKEFDFDYITIEDNEKLTFIPFEFLGNGSKTFINLLWCLSSQNIKNKIVLIDNPEIYLHPCYIDKLVKILIKFSEELNIQFFITTHSNDFIYSLFDIYCLTPQEQKYLQNELSVILTSKINNCSIFEYLDYDKAKHTNNELLFDLRGF*	301	11164	12066	1	prot_082	VOG7442	Bacteria	putative ABC transporter ATP-binding protein [n=2]; putative ABC-transporter [n=1]; ABC transporter [n=1]; gp245 [n=1];	nuclease/ATPase	P-loop NTPase		VOG004747/VOG00475/VOG05839/VOG02648/VOG17362	hp or Overcoming lysogenization defect protein	UniRef100_A0A098EAW4 AAA_15 domain-containing protein	cd03295	ABC_OpuCA_Osmoprotection; ATP-binding cassette domain of the osmoprotectant transporter.
IMS_filtrate2018_767_length_17396_cov_288.247_rev_com_30	Altivir_2_MSI_30	>0.1 µm	40	3	DNA polymerase	>IMS_filtrate2018_767_length_17396_cov_288.247_rev_com_30 # 12083 # 13981 # -1 # ID=5_30;partial=00;start_type=ATG;rbs_motif=AAAAAA;rbs_spacer=6bp;gc_cont=0.232	MKNDSEWLEGEKSLSYPKIVLFFDTETETKQIDVNKYELQFKLGSYILYDFEDNKEISRKVFYNKDEFINDLVNFANQYGIVYTIAHNIDFDFKVLSLLNLLNKQDFKIYKIPLFGNPFIITFKKCQKSDDKLKNSDDKLKNSDDKLKNSDNEKDTIIVIDSFNIFKDSLKNLGLSIGYEKTEVSFEKCSIEELAEYCMNDTTVLLNLFKNLMKFLKENNISFKSTISGIALSCYRNNFLGKIGIKAPNEIKDIERSSYKGGRVECFKIAKINDVYYIDINSLYPYVACFELPIKFLRNIKSDSIDYLKELMKKHYIIADLDFKLFKNCIGVKRLIDKSEKLIFPVGKIKNEIIHQSEIELVLKYGHIDKINNIYIYEKGTPLKNFMEHFYKMKSENKG…	633	12083	13981	-1	prot_083	VOG0334	Bacteria+Archaea	DNA polymerase [n=35]; putative DNA polymerase [n=4]; putative DNA polymerase, phage-associated [n=1]; No annotation provided [n=1]; putative protein-primed DNA polymerase [n=1]; hypothetical protein [n=1]; putative DNA polymerase type B [n=1];	DNA polymerase (euk viruses)	DNA polymerase B		VOG01631/VOG09652/VOG00080	DNA polymerase	UniRef100_A0A497GG61 DNA_pol_B_2 domain-containing protein	4FVM_A	DNA polymerase alpha catalytic subunit; DNA Polymerase, DNA replication, TRANSFERASE;
IMS_filtrate2018_767_length_17396_cov_288.247_rev_com_31	Altivir_2_MSI_31	>0.1 µm	41			>IMS_filtrate2018_767_length_17396_cov_288.247_rev_com_31 # 14015 # 14974 # -1 # ID=5_31;partial=00;start_type=ATG;rbs_motif=TAA;rbs_spacer=10bp;gc_cont=0.223	MPNSVSRYELGKIVETYGAFGNPDGIQDDMRNYISYFLRGKKGNLILKSRKVSGKKKGEQVSLTYEWLLHHNNYLRFNFLISLNAVNEKVFNNLLLLSKYLKIDNYISFFVNKKINVKKLSEYVKERIKHYKVLIKEFNFQKFRFLGTLKKTKNPEMIIVYKQKYKNVLHKIALYKRLLKIFENLFLNKQEFIQIIDMMYDNRKNNVINPDVAKKLLSDINFSKKVNVNEYSGKALSTLKRKYLEPTVYVADMLLLFENTSYAIRGEKVIYYDDGNLGIYELTDFIKQFLIKVGYLFEFVKIYNIIEYKVEGFNKESKG*	320	14015	14974	-1	prot_084	no_hit	no hit	no hit	no hit	no hit		no hit	no hit	no hit		no hit
IMS_filtrate2018_767_length_17396_cov_288.247_rev_com_32	Altivir_2_MSI_32	>0.1 µm	42			>IMS_filtrate2018_767_length_17396_cov_288.247_rev_com_32 # 15086 # 15586 # -1 # ID=5_32;partial=00;start_type=ATG;rbs_motif=AATAA;rbs_spacer=3bp;gc_cont=0.214	MDINKEQLGKIENEYINYDYKRLEEIYYSLVKNLEEYAKGGQYKLYGKKIVSILNKIKKEISKRDKIELFQEQKKTTETQNIEKRNKAEDKKKLIFAKILKKIKTIIPEFSAESINDVDCFYFQDDKKHSKKYLSLQKIVVDSYKVCFVKYEDWANTYYFKIKNIG*	167	15086	15586	-1	prot_085	no_hit	no hit	no hit	no hit	no hit		no hit	no hit	no hit		no hit
IMS_filtrate2018_767_length_17396_cov_288.247_rev_com_33	Altivir_2_MSI_33	>0.1 µm	43			>IMS_filtrate2018_767_length_17396_cov_288.247_rev_com_33 # 15593 # 16093 # -1 # ID=5_33;partial=00;start_type=ATG;rbs_motif=TATAA;rbs_spacer=3bp;gc_cont=0.275	MSIGEENIINAVGIVGTVNEEVMQDLKTMNFEATKNDIKRINEQISEELTGEKVFKLVWVKDEPIYFIDFKDKLFTQLELINKNQELQVGCCEKLLLEISRFKDEQKIGMDDIITLLTATNVKLDDIIINQDEQTARLDSIMAKQDEQTGKFDEMITLLTSIDGKL*	167	15593	16093	-1	prot_086	no_hit	no hit	no hit	no hit	no hit		no hit	no hit	no hit		no hit
IMS_filtrate2018_767_length_17396_cov_288.247_rev_com_34	Altivir_2_MSI_34	>0.1 µm	44			>IMS_filtrate2018_767_length_17396_cov_288.247_rev_com_34 # 16117 # 16944 # -1 # ID=5_34;partial=00;start_type=ATG;rbs_motif=TAAAAA;rbs_spacer=14bp;gc_cont=0.306	MEFFKKNTIDKKIIDDKYYTRIKCVLSWAPINIKDKTIYEVRNMVKTERIKGIEDGKIRTKVFNYLCEVREKYLLEGRVRSSREEMAIRVKCCRDMSDLYSDVFDYTDWSMHDEEKDERDRYQFLIRIEKEDERRKQEDEIRKQIKQEDERKKQEDDVRIGAVRGRVQALNPHTGKWIRKIQERIKNKNRMNIDKEDYITNVYFNDFKDKLFTQLEIIKNSFDSTNLKIEVLTTTNTKIEEFICKEKMKERIIQYREELAAEANAIRTHIHDNVK*	276	16117	16944	-1	prot_087	no_hit	no hit	no hit	no hit	no hit		no hit	no hit	no hit		no hit
IMS_filtrate2018_767_length_17396_cov_288.247_rev_com_35	Altivir_2_MSI_35	>0.1 µm	2			>IMS_filtrate2018_767_length_17396_cov_288.247_rev_com_35 # 17000 # 17374 # -1 # ID=5_35;partial=00;start_type=ATG;rbs_motif=TAA;rbs_spacer=11bp;gc_cont=0.245	MNEKIKFEFMREIEKKAVVMSIIALPNVISFSDIKKEFEKQEIEINNDDLYKILDELRDLNYLNQRVMNFEPQSWDLTDDGNIFFIQIIDFLCLTSMSSVNKTKWLVNAKKTAKFVKNYHNIRI*	125	17000	17374	-1	prot_088	no_hit	no hit	no hit						no hit		no hit
																no hit	no hit		no hit	no hit
Sulflake_Alpenaf__700_length_12584_cov_115.502_1	Altivir_3_ACLF_1		55			>Sulflake_Alpenaf__700_length_12584_cov_115.502_1 # 2 # 2989 # 1 # ID=8_1;partial=10;start_type=Edge;rbs_motif=None;rbs_spacer=None;gc_cont=0.320	YSKIPASNGQYVVSILDAYASVNYYIYFGNFSVENDTCGNVPPSFLSSQILSRNITNDDIFYESENWVCDRQNTILLMNITSLNDVYVVDNETGEEYFILEWVYRDDYNAYCANILQNGAGIKNLTFRKKPSGYIEPQQCILVNYVNYCPYYTSVIKANANNGYFIFNLTINQYTGAPEIMHTPFYYSFRSQSINNPNGGSLNISGHYNFLLNTTDPAILGLGVTCNKTMTYIYDTTQKSIYINQNETTNISFKNNSIWLNYTNESVCAVGSGINNTNGKILYFHDSTNKSVYILYDNFYYGIPQGQISNVSCENGKIRIEITDGVWVLPRPTGCAGRFILNKFETVGLGLESRINESNNFATFHQCWIDTNPPTKVEYQTGGGVFSYTPQKVSATSSQ…	996	2	2989	1	prot_171	no_hit	no hit	no hit	no hit	no hit		no hit	no hit	hp		no hit
Sulflake_Alpenaf__700_length_12584_cov_115.502_2	Altivir_3_ACLF_2		56			>Sulflake_Alpenaf__700_length_12584_cov_115.502_2 # 3039 # 3773 # 1 # ID=8_2;partial=00;start_type=ATG;rbs_motif=None;rbs_spacer=None;gc_cont=0.302	MSEFIDNFGKIGKIFFAIGLFVVLLLALILTVWIPTHQEILISVNILFNLTLLSFLWIILDKINLYVDLFFEISKKNAKKEILFCFAAFGFFFILPNLHNFLSFGSSTFIFGSVSDFFSTSILNALINTQFNIFAETLLFTSLPIGIARIMRHKINTQNLLSDKWFWFFALALTIILASAFHIGSYVFSQGHTIEEGMGDLIPIAIMFSIWTAIGLIKGNILIVYFAHAGWNLGFLWSITMSIV*	245	3039	3773	1	prot_172	no_hit	no hit	no hit	no hit	no hit		no hit	no hit	hp		no hit
Sulflake_Alpenaf__700_length_12584_cov_115.502_3	Altivir_3_ACLF_3		57			>Sulflake_Alpenaf__700_length_12584_cov_115.502_3 # 3829 # 4023 # 1 # ID=8_3;partial=00;start_type=ATG;rbs_motif=None;rbs_spacer=None;gc_cont=0.292	MKFSNKISVFRKRKDKTLIARTDPIRTGLYGKDIRPISVKRELEWRKNILKNNFVDFISKNIYF*	65	3829	4023	1	prot_173	no_hit	no hit	no hit	no hit	no hit		no hit	no hit	hp		no hit
Sulflake_Alpenaf__700_length_12584_cov_115.502_4	Altivir_3_ACLF_4		58			>Sulflake_Alpenaf__700_length_12584_cov_115.502_4 # 4058 # 5125 # 1 # ID=8_4;partial=00;start_type=ATG;rbs_motif=None;rbs_spacer=None;gc_cont=0.375	MVKKYLDLKTVVVIIVAIVGLVIGYETNWFGLGTGSSTAGGAICNNNGVCSGAETYYNCPNDCGASVISGCTPGAVSSAFTSIYDRNNKDTKITSSGITAKIFPSGVSIAEANNPQTAYIDAATNSAGNIDFTNKGVKSCSNYNILLKGARYYCEYNGIKTDKQTEYSTYASIEPTQLFMSQIGTFGTFYAGGWTKSGGVALNSSYQKSSNGILTINVSKCSENNIGLRIQLHIANTVDVSSLKNVVIQSFFDQTSPMSSNAITSATTTPTGGGTNYNIPASILSELRQSFAIPVKADVLASDSGDFFLNLNLDNSTLVAGNKFYIYLDDLSKVNGDDGCGGLGASGKKIEIDIV*	356	4058	5125	1	prot_174	no_hit	no hit	no hit	no hit	no hit		no hit	no hit	hp		no hit
Sulflake_Alpenaf__700_length_12584_cov_115.502_5	Altivir_3_ACLF_5		59			>Sulflake_Alpenaf__700_length_12584_cov_115.502_5 # 5266 # 5445 # 1 # ID=8_5;partial=00;start_type=ATG;rbs_motif=None;rbs_spacer=None;gc_cont=0.228	MKIISEKNFVIAVTALGIWAVFSNLILNINLAHSVYIVMAVILIVILTKSIDYLFKKTT*	60	5266	5445	1	prot_175	no_hit	no hit	no hit	no hit	no hit		no hit	no hit	hp		no hit
Sulflake_Alpenaf__700_length_12584_cov_115.502_6	Altivir_3_ACLF_6		60			>Sulflake_Alpenaf__700_length_12584_cov_115.502_6 # 5458 # 5658 # 1 # ID=8_6;partial=00;start_type=ATG;rbs_motif=None;rbs_spacer=None;gc_cont=0.244	MKTISNKNFDLVSIIFFMAVGTLGLLIWAVFSNLNMSLALIIFYIVMGIFLICAILTTYDILKTKK*	67	5458	5658	1	prot_176	no_hit	no hit	no hit	no hit	no hit		no hit	no hit	hp		no hit
Sulflake_Alpenaf__700_length_12584_cov_115.502_7	Altivir_3_ACLF_7		61			>Sulflake_Alpenaf__700_length_12584_cov_115.502_7 # 5858 # 6154 # 1 # ID=8_7;partial=00;start_type=ATG;rbs_motif=None;rbs_spacer=None;gc_cont=0.290	MTEKFLKIFSEFIKNEPGILLVCVFYDVIDFFIITPLNAITGGVIGFVYDLVGVFLGYKFFGLLGLINGWELFDLTNVADGFIPTLTLTYIIYLLKNK*	99	5858	6154	1	prot_177	no_hit	no hit	no hit	no hit	no hit		no hit	no hit	hp		no hit
Sulflake_Alpenaf__700_length_12584_cov_115.502_8	Altivir_3_ACLF_8		62		hp	>Sulflake_Alpenaf__700_length_12584_cov_115.502_8 # 6171 # 7799 # 1 # ID=8_8;partial=00;start_type=ATG;rbs_motif=None;rbs_spacer=None;gc_cont=0.328	MAAKNKNKIIILGLFGLILIAVISAYFGGFLSTGEKTFGGYVSPHYGVIKGELAGDSSVLYPAEKDKMVCENSCKTEFKEENFMSNMKYAKENVGTLCKNHNWWFKGVGLYVMEKNTEHILYCNEGFVSLKNCLNVDDVRKLDFGSNDDFSYKYFCYDALYTPKLKDVSNSLSSKLPKDIFSWNYRQCYVYDYSSTTNTGQKIGECKNFGKLYGQYQPKTATSILTNFFNILSGNIESVDKSGNNLLTSCPFPMWFGCIYPIKAGETYLYFESWDEIKDINKGLYVSKEGNTEFYCSPSNKKLFTYKRYNTESYWYYIPSTIVKSVECCNDGGCPLSYSCEIKTQKCTKTPSCYSDAQCQKDNARENGVPYKYTGSCLSGQCNYKKTRIGCISSSDCSS…	543	6171	7799	1	prot_178	no_hit	no hit	no hit	hp	no hit		no hit	no hit	hp		no hit
Sulflake_Alpenaf__700_length_12584_cov_115.502_9	Altivir_3_ACLF_9		52		hp	>Sulflake_Alpenaf__700_length_12584_cov_115.502_9 # 7826 # 8998 # 1 # ID=8_9;partial=00;start_type=ATG;rbs_motif=None;rbs_spacer=None;gc_cont=0.396	MEIKKVIGGTLMIVAIVIFVGSFMGFFGSIVQTKCDPYNSLMTNQCCTSTSPSNWNGCKASDGSNRDCEGGFIWTYSKTCDNYGWAQCLHAKTDVRCGCPSGICRDTFGNGETCANCPADCKGGDSTCAIGYCGDRTCNNGESCSACPGDCGNCQYCGDGTCNSGETKEGCCGDCGCNKGYCSITSGRHSCLIDTKKYCGDGTCNNGENCSTCPGDCGNCQYCGDGTCNYGENCSTCGDCGNCQYCGDGTCNSGETKEGCCGDCGCNKGYCSITSGRHSCLIDTKKYCGDGTCNNGENCSTCPGDCNTCQGGIICGNEKCEAGENYLNCVTDCEKPKDTCGNKICDVGEGTTTCPNDCKKGEIDLQRLGICAIIFIIGLLFFFVKVNKKQ*	391	7826	8998	1	prot_179	no_hit	no hit	no hit	hp	no hit		no hit	no hit	hp		no hit
Sulflake_Alpenaf__700_length_12584_cov_115.502_10	Altivir_3_ACLF_10		63			>Sulflake_Alpenaf__700_length_12584_cov_115.502_10 # 8995 # 9249 # 1 # ID=8_10;partial=00;start_type=ATG;rbs_motif=None;rbs_spacer=None;gc_cont=0.271	MNEIKNKSKSISMIKGLILILFGLGIVGLFIYTDMIIVSCASIPAWKLWLIGEVHVFCGILQIIKIIGLIFGIYLAYKGIKKLI*	85	8995	9249	1	prot_180	no_hit	no hit	no hit	no hit	no hit		no hit	no hit	hp		no hit
Sulflake_Alpenaf__700_length_12584_cov_115.502_11	Altivir_3_ACLF_11		52			>Sulflake_Alpenaf__700_length_12584_cov_115.502_11 # 9246 # 10520 # 1 # ID=8_11;partial=00;start_type=ATG;rbs_motif=None;rbs_spacer=None;gc_cont=0.338	MMKISKILGSKNKKITLLVLVVLCAVILLTAGLHFKFGSVSEVACSCCSAEPSTGDYNVDNDDYFGGCRGNTLNIVSPKKGSSQKQEWNIECANGCTKTFEKGGYHNYYYFSCNPISDKTEHLFCEGNVLKKWRLGFEYEKTDCDCESRPYSCKYKQKIKNITEVVGVCSGNCENNVCVVCSKISICNVTDNEDNWGWLITRQDDCSWKEDKGYNFVYGCIRNKVTDYVTKACANQTYCEGTNLYVQKRDCSKTIIETCPYGCENNACKNKVCEVKTYCEGQNKVKQNADCSQTSENCRFGCENGACKNKVCEVKTYCEGQNKVKQNADCSQTSENCRFGCENGACKNKVYCITGDCEKPKNTCGNKICDVGEGTTCPNDCKSSDVSVPFEWNKFITDN…	425	9246	10520	1	prot_181	no_hit	no hit	no hit	no hit	no hit		no hit	no hit	hp		no hit
Sulflake_Alpenaf__700_length_12584_cov_115.502_12	Altivir_3_ACLF_12		64			>Sulflake_Alpenaf__700_length_12584_cov_115.502_12 # 10535 # 10990 # 1 # ID=8_12;partial=00;start_type=ATG;rbs_motif=None;rbs_spacer=None;gc_cont=0.309	MRIEKKEIMLICIFAACLTFLVLVIYPLLNTLNNPVLAYCIFLILWFIFSFLIGAQIKKGLKVALASVIFFLFIDTFTPPLIISWNEPLNVPPHIWGSDLFIYNVLSVTGLPHHILYVSTYIILPTIAVVIMAYLFSPKKTKEMLGGIFKI*	152	10535	10990	1	prot_182	no_hit	no hit	no hit	no hit	no hit		no hit	no hit	hp		no hit
Sulflake_Alpenaf__700_length_12584_cov_115.502_13	Altivir_3_ACLF_13		65			>Sulflake_Alpenaf__700_length_12584_cov_115.502_13 # 11049 # 11282 # 1 # ID=8_13;partial=00;start_type=GTG;rbs_motif=None;rbs_spacer=None;gc_cont=0.410	MAKTKKGKGRGKKYGTVGGKYTFMNVVPKRTARGRKMDGRIGAKAPGKRRSKNGNEYSERRDNRADFHGGRKKGKRV*	78	11049	11282	1	prot_183	no_hit	no hit	no hit	no hit	no hit		no hit	no hit	hp		no hit
Sulflake_Alpenaf__700_length_12584_cov_115.502_14	Altivir_3_ACLF_14		66			>Sulflake_Alpenaf__700_length_12584_cov_115.502_14 # 11415 # 11828 # -1 # ID=8_14;partial=00;start_type=ATG;rbs_motif=None;rbs_spacer=None;gc_cont=0.341	MENKQNSTETIKQKIVKIFEAKTNRKKHFEAVLGELYTKLEPIFSKKEIFRNCRECGWCLNKRSNEKGILIGNLVFSDGGCSHMSIIGQYDEEGQLNAVAWSSRNNWEMADEVNYSLLKSNLNDFFVYDVISVFISF*	138	11415	11828	-1	prot_184	no_hit	no hit	no hit	no hit	no hit		no hit	no hit	hp		no hit
Sulflake_Alpenaf__700_length_12584_cov_115.502_15	Altivir_3_ACLF_15		67			>Sulflake_Alpenaf__700_length_12584_cov_115.502_15 # 11839 # 12540 # -1 # ID=8_15;partial=00;start_type=ATG;rbs_motif=None;rbs_spacer=None;gc_cont=0.285	MMLNIESLKTKKMDTNEFNKTLEEYKKKYPLTSEIVRDERDKKYNLHHYCGYCGVKLEIFSETYSDSEDGYSPGGTSLYLQICKCPMSLIANCIAEISLQKDFSLEEFDEKKIIVEENKTTYYKYKGDDFKTKKYDPYSEEWGISFTKDMKYEIFEKKEKEIEWVTSYEISYEGQNHMSKMGIDKEEILNEIRIMYPQIFQSDFDKERGKFLIKQGKLNLIKEKLKVIKENIK*	234	11839	12540	-1	prot_185	no_hit	no hit	no hit	no hit	no hit		no hit	no hit	no hit		no hit
Sulflake_Alpenaf__1180_length_8205_cov_84.5962_1	Altivir_4_ACLF_1		68			>Sulflake_Alpenaf__1180_length_8205_cov_84.5962_1 # 88 # 345 # -1 # ID=9_1;partial=00;start_type=ATG;rbs_motif=TAA;rbs_spacer=12bp;gc_cont=0.264	MTLENEINSSICQYKEDIKDLESYIKDGIPKLINEKKEKLKNCKDIEEIKEIELFLKDGIPQSIKETKKHIETLRNEIKNLLQII*	86	88	345	-1	prot_186	no_hit	no hit	no hit	no hit	no hit		no hit	no hit	no hit		no hit
Sulflake_Alpenaf__1180_length_8205_cov_84.5962_2	Altivir_4_ACLF_2		53			>Sulflake_Alpenaf__1180_length_8205_cov_84.5962_2 # 438 # 575 # -1 # ID=9_2;partial=00;start_type=ATG;rbs_motif=None;rbs_spacer=None;gc_cont=0.391	MTVAGRMEVFEIGVVKQTTPKVDIGGLAGIKRDCEDIDIRKLKIE*	46	438	575	-1	prot_187	no_hit	no hit	no hit	no hit	no hit		no hit	no hit	no hit		no hit
Sulflake_Alpenaf__1180_length_8205_cov_84.5962_3	Altivir_4_ACLF_3		69			>Sulflake_Alpenaf__1180_length_8205_cov_84.5962_3 # 572 # 946 # -1 # ID=9_3;partial=00;start_type=ATG;rbs_motif=TAA;rbs_spacer=12bp;gc_cont=0.317	MEINVVRTGERYEYEINLADVADVMKKYLEYTPSHGDLYELIGEVMDDVEKRKYHFDDREFRGNCDGFKDFILAQLNLTNKETTDKTIKSLFKRIKIHISVFKKEQDSKSFSVKIKEDLGFEQK*	125	572	946	-1	prot_188	no_hit	no hit	no hit	no hit	no hit		no hit	no hit	no hit		no hit
Sulflake_Alpenaf__1180_length_8205_cov_84.5962_4	Altivir_4_ACLF_4		3		hp	>Sulflake_Alpenaf__1180_length_8205_cov_84.5962_4 # 1069 # 1794 # -1 # ID=9_4;partial=00;start_type=ATG;rbs_motif=AATAA;rbs_spacer=15bp;gc_cont=0.318	MGIMKTVGEPPRYDAGAHVIFGILLQKLKRNKEAEKEFRKAIKIDPNYAKAHNDLGVLLYLTNRCEGAEKEFRKAIKIDPNYAEAHINFGNLWYFLDQYGYAEEEYIEAIRINPNDARAYIKLGNMLYLIKHHSDAVKVFRELVRINPNSAEAHIKLGNVLDDYLESCEEAEEEFRKAIKIDPNNAEAHNNLGVLLFDLKRYEEAEIEVMEVIRLNPNDAGAINDLRIILWNSKCYEERNE*	242	1069	1794	-1	prot_189	no_hit	no hit	no hit	hp/glycosyltransferase	Tetratricopeptide-like helical domain superfamily		VOG02244/VOG15438	Glycosyltransferase family 2	no hit	6J7X_A	Protein prenyltransferase alpha subunit repeat-containing; lipid transferase, LIPID BINDING PROTEIN;
Sulflake_Alpenaf__1180_length_8205_cov_84.5962_5	Altivir_4_ACLF_5		70			>Sulflake_Alpenaf__1180_length_8205_cov_84.5962_5 # 1874 # 2329 # -1 # ID=9_5;partial=00;start_type=ATG;rbs_motif=TAA;rbs_spacer=11bp;gc_cont=0.318	MENERNSQEIGFYRMEHEGFFKKTKREYNFEKDVDKEYFTNFVGHASMMHVCEAEEIYLFEITISRTYDCQLYAISQLKLGRIGTGAFLIIANYRDKRPEELYEINNILYIELLEMSDEDCNEAIQDIFGKNRFFKCLLKECIDEKKLQSM*	152	1874	2329	-1	prot_190	no_hit	no hit	no hit	no hit	no hit		no hit	no hit	no hit		no hit
Sulflake_Alpenaf__1180_length_8205_cov_84.5962_6	Altivir_4_ACLF_6		71			>Sulflake_Alpenaf__1180_length_8205_cov_84.5962_6 # 2458 # 2985 # -1 # ID=9_6;partial=00;start_type=ATG;rbs_motif=AATAA;rbs_spacer=5bp;gc_cont=0.379	MGDKQKSVESVRLNKYRIEVYAQNLEGARVGANNGKIVEVEMETDYMEMANKLADELLEIKRKEILDAGGDDDFEKILEGVSDSAIQLADGYFIHGTYKDVIEALRAKYELQEYDEGGMFVDGVKTYVEIINILATSALANAINDMAVKKMNDVWELEYARRVAEDIECGCDETV*	176	2458	2985	-1	prot_191	no_hit	no hit	no hit	no hit	no hit		no hit	no hit	no hit		no hit
Sulflake_Alpenaf__1180_length_8205_cov_84.5962_7	Altivir_4_ACLF_7		72			>Sulflake_Alpenaf__1180_length_8205_cov_84.5962_7 # 2995 # 3447 # -1 # ID=9_7;partial=00;start_type=ATG;rbs_motif=AATAA;rbs_spacer=13bp;gc_cont=0.327	MEGISNEIDESVLILNRANKGVILLIECNSIPLRETIIRILKDRIKFKFYDITLDEKYKNLPGKIYMDFKSKKIDENTVVLVREIENARPEIIGYLNWNRETFLELKLRTVIFCSTDFMDEIMKRAPDFYRFSYRITIKETNEVNFHNKI*	151	2995	3447	-1	prot_192	no_hit	no hit	no hit	no hit	no hit		no hit	no hit	UniRef100_A0A2I0QDY1 TPR_REGION domain-containing protein		no hit
Sulflake_Alpenaf__1180_length_8205_cov_84.5962_8	Altivir_4_ACLF_8		73			>Sulflake_Alpenaf__1180_length_8205_cov_84.5962_8 # 3585 # 4001 # -1 # ID=9_8;partial=00;start_type=ATG;rbs_motif=AATAA;rbs_spacer=14bp;gc_cont=0.338	MEDEDGYVSSPVRVRYVYKIWGTELNAIVEMSKKGQNDIDESDEVVVLCKLYLPTKTDNKFLNDEIRFGERIGIFDENLYDNWGKECEGEYIKYRCNDLYFVNKKWEYAYRKAKEHVEKEISLLCKAVKQRMEALATA*	139	3585	4001	-1	prot_193	no_hit	no hit	no hit	no hit	no hit		no hit	no hit	no hit		no hit
Sulflake_Alpenaf__1180_length_8205_cov_84.5962_9	Altivir_4_ACLF_9		74			>Sulflake_Alpenaf__1180_length_8205_cov_84.5962_9 # 4121 # 4300 # -1 # ID=9_9;partial=00;start_type=ATG;rbs_motif=AATAA;rbs_spacer=14bp;gc_cont=0.378	MEAVLINDGFVSMMSIQLDRFKEFLGTTITSEGRSEWLDIIRQMDDFILKMEKGENVID*	60	4121	4300	-1	prot_194	no_hit	no hit	no hit	no hit	no hit		no hit	no hit	no hit		no hit
Sulflake_Alpenaf__1180_length_8205_cov_84.5962_10	Altivir_4_ACLF_10		53			>Sulflake_Alpenaf__1180_length_8205_cov_84.5962_10 # 4372 # 4512 # -1 # ID=9_10;partial=00;start_type=ATG;rbs_motif=AATAA;rbs_spacer=10bp;gc_cont=0.376	MGYVSKKKGLFGVRVVKQTTPKVDCGGLAGIERNEEYIDIRDLKIE*	47	4372	4512	-1	prot_195	no_hit	no hit	no hit	no hit	no hit		no hit	no hit	no hit		no hit
Sulflake_Alpenaf__1180_length_8205_cov_84.5962_11	Altivir_4_ACLF_11		75	13	capsid portal protein	>Sulflake_Alpenaf__1180_length_8205_cov_84.5962_11 # 4624 # 4806 # -1 # ID=9_11;partial=00;start_type=ATG;rbs_motif=TAAAA;rbs_spacer=4bp;gc_cont=0.366	MSVVYIDEDMVKTVEALAKKLGGFKGKRMKNYGEIEFEGAVRSMETFLRNLDNGVYKYDD*	61	4624	4806	-1	prot_196	no_hit	no hit	no hit	capsid portal protein	no hit		no hit	no hit	no hit		no hit
Sulflake_Alpenaf__1180_length_8205_cov_84.5962_12	Altivir_4_ACLF_12		76			>Sulflake_Alpenaf__1180_length_8205_cov_84.5962_12 # 4893 # 5036 # -1 # ID=9_12;partial=00;start_type=ATG;rbs_motif=TAA;rbs_spacer=8bp;gc_cont=0.375	MIECLEGLAEKFKANEGLEITSKGYKEFMDANGKFMDCLSELKYRVD*	48	4893	5036	-1	prot_197	no_hit	no hit	no hit	no hit	no hit		no hit	no hit	no hit		no hit
Sulflake_Alpenaf__1180_length_8205_cov_84.5962_13	Altivir_4_ACLF_13		77			>Sulflake_Alpenaf__1180_length_8205_cov_84.5962_13 # 5165 # 5608 # -1 # ID=9_13;partial=00;start_type=ATG;rbs_motif=AATAA;rbs_spacer=14bp;gc_cont=0.399	MANILGGANAPKVDAKVGETAKVVAKVVENKVETNKIVVDGVIVEFTQAELERTNLIQRAIAQRTKDDDGEIIITVREFNKANCTKGVIAVVANGSLIHMFVTKDYVSMEELRSKIGVDVTRNVPGKDSFATCLLKKDYKKLAGVVF*	148	5165	5608	-1	prot_198	no_hit	no hit	no hit	no hit	no hit		no hit	no hit	no hit		no hit
Sulflake_Alpenaf__1180_length_8205_cov_84.5962_14	Altivir_4_ACLF_14		78			>Sulflake_Alpenaf__1180_length_8205_cov_84.5962_14 # 5869 # 6024 # -1 # ID=9_14;partial=00;start_type=ATG;rbs_motif=TAA;rbs_spacer=11bp;gc_cont=0.269	MDALKECLYNSIIQFCYQRYHFWIIALFVKALKSDFITLLSNFAIKDSIFG*	52	5869	6024	-1	prot_199	no_hit	no hit	no hit	no hit	no hit		no hit	no hit	no hit		no hit
Sulflake_Alpenaf__1180_length_8205_cov_84.5962_15	Altivir_4_ACLF_15		3			>Sulflake_Alpenaf__1180_length_8205_cov_84.5962_15 # 6122 # 6316 # 1 # ID=9_15;partial=00;start_type=ATG;rbs_motif=TAAAAA;rbs_spacer=15bp;gc_cont=0.308	MRNRIMSALEIKFREAIKLNPNDAEAHYGLGNLLAHLRLVDEAKTEWMEAFRINPNFLPNNIIK*	65	6122	6316	1	prot_200	no_hit	no hit	no hit	glycosyl-transferase/tetratricopeptide repeat	Tetratricopeptide-like helical domain superfamily		no hit	no hit	UniRef100_A0A2I0QJ04 TPR_REGION domain-containing protein (Fragment)	5WFT_A	PelB; Tetratricopeptide repeat, STRUCTURAL PROTEIN;
Sulflake_Alpenaf__1180_length_8205_cov_84.5962_16	Altivir_4_ACLF_16		79			>Sulflake_Alpenaf__1180_length_8205_cov_84.5962_16 # 6330 # 6590 # 1 # ID=9_16;partial=00;start_type=ATG;rbs_motif=AATAA;rbs_spacer=13bp;gc_cont=0.280	MKIEEANDEKLEEIEKTIKCLLRHIFKAFIYFDLIIIFAYISTLGNGFFAYISMMLAVPLIVNVWMAFEQKKKFERKINNLRFKMI*	87	6330	6590	1	prot_201	no_hit	no hit	no hit	no hit	no hit		no hit	no hit	no hit		no hit
Sulflake_Alpenaf__1180_length_8205_cov_84.5962_17	Altivir_4_ACLF_17		80		hp	>Sulflake_Alpenaf__1180_length_8205_cov_84.5962_17 # 6639 # 6941 # 1 # ID=9_17;partial=00;start_type=ATG;rbs_motif=AATAA;rbs_spacer=5bp;gc_cont=0.455	MTPHNITIVDAGGNVKRTIKSDGVARLKAMIERSGDIDGVPTSKTVFGTLEGLPSQQEGVFFVVSQIIKSAYPQRTDLLVPAELIRDKEGVILGCQSLGV*	101	6639	6941	1	prot_202	VOG9693	Bacteria	hp	hp	no hit		VOG15118	hypothetical protein	hp		no hit
Sulflake_Alpenaf__1180_length_8205_cov_84.5962_18	Altivir_4_ACLF_18		81	14	transposase	>Sulflake_Alpenaf__1180_length_8205_cov_84.5962_18 # 7087 # 8205 # -1 # ID=9_18;partial=01;start_type=Edge;rbs_motif=None;rbs_spacer=None;gc_cont=0.332	LYNEGIYIIRQEFIKTGKWISYSNLYHLLKTSENFKILPHNTAQQILILVEKAWKSFFKAMKEYKKHPEKFVGKPSIPGYKLKDGEFVLPFSTQQIKIKNRNVQLPKKINIEVKTRLSDDTVIGTSTIIPKGIGFILNVVYKKMIKPPITITSNILGIDIGLNNIVTIVDNIGSVPIIVKGGVVKSINQFFNKRKAELQSLYDLSNIKGTPKKLSRLLIKRDLKINDFFHKTSRKIVEICKTNNIGTIVIGHNEGWKQNCKMGKRNNQNFVSVPFDKLIKMIKYKGEEEGINTMLVNESHTSKCSFLDGEGIKHQDSYAGKRTSRGMFVSRAGIKINADVNAAYNIIKKAIPNAYVNGIEGVGLHPVRLGIY*	373	7087	8205	-1	prot_203	VOG1026	Bacteria+Archaea	transposase [n=31]; putative transposase [n=10]; putative IS transposase (OrfB) [n=5]; hypothetical protein [n=3]; ISCaje1 transposase [n=2]; IS605 ORFB family protein [n=2]; ISCaje3 transposase [n=2]; No annotation provided [n=1]; transposase IS605 [n=1]; putative Transposase, IS605 OrfB family [n=1]; gp662 [n=1]; IS891/IS1136/IS1341 family transposase [n=1]; putative transposase, ISCaje3 family…	transposase	no hit		VOG00025	Putative transposase in snaA-snaB intergenic region	UniRef100_A0A1W9MPC8 Transposase	6NY2_Y	CasX/DNA/RNA Complex; CasX, sgRNA, target DNA, CRISPR;
Sulflake_Alpenaf__1897_length_5148_cov_10.2435_1	Altivir_5_ACLF_1		82			>Sulflake_Alpenaf__1897_length_5148_cov_10.2435_1 # 1 # 276 # 1 # ID=10_1;partial=10;start_type=Edge;rbs_motif=None;rbs_spacer=None;gc_cont=0.243	MKNEYKYLILNNLYEIQKLQNSKKQGVEIDFLAKRTNKTYKDTYNLCYQAKRNTFINMCKIKERVILVSFTKRGLDRIKWIRKQNNQFIIY*	92	1	276	1	prot_204	no_hit	no hit	no hit	no hit	no hit		no hit	no hit	hp		no hit
Sulflake_Alpenaf__1897_length_5148_cov_10.2435_2	Altivir_5_ACLF_2		83			>Sulflake_Alpenaf__1897_length_5148_cov_10.2435_2 # 237 # 449 # 1 # ID=10_2;partial=00;start_type=ATG;rbs_motif=None;rbs_spacer=None;gc_cont=0.221	MDKETKQSIYNILNEFPSRKVNKITGIDKKIKKQEYKNLKSENKRSNKRYRHSNISDTKQELQKNNESDK*	71	237	449	1	prot_205	no_hit	no hit	no hit	no hit	no hit		no hit	no hit	hp		no hit
Sulflake_Alpenaf__1897_length_5148_cov_10.2435_3	Altivir_5_ACLF_3		84			>Sulflake_Alpenaf__1897_length_5148_cov_10.2435_3 # 494 # 994 # 1 # ID=10_3;partial=00;start_type=ATG;rbs_motif=AATAA;rbs_spacer=6bp;gc_cont=0.309	MVDFKKEKGIWTKEDYEIFTGELGGLLREKEFNFFNFLNEQGKKTQAQKDFQNFILLQKQGALKLQHKEAMLKVYTDVLFKYLEKQDDILRAYSAIGSVPVVDSMILNEATMTKQLALKLAVLVSLGLCYLDYKAKSDEILLKITALTEKPLLQIDDLTEFAFILD*	167	494	994	1	prot_206	no_hit	no hit	no hit	no hit	no hit		no hit	no hit	hp		no hit
Sulflake_Alpenaf__1897_length_5148_cov_10.2435_4	Altivir_5_ACLF_4		85			>Sulflake_Alpenaf__1897_length_5148_cov_10.2435_4 # 997 # 1152 # 1 # ID=10_4;partial=00;start_type=ATG;rbs_motif=None;rbs_spacer=None;gc_cont=0.295	MKTTEKTTGTTTEQDLDLQMIAGFVNWTKEIFINHIEIVEKMKEAGAFNKK*	52	997	1152	1	prot_207	no_hit	no hit	no hit	no hit	no hit		no hit	no hit	no hit		no hit
Sulflake_Alpenaf__1897_length_5148_cov_10.2435_5	Altivir_5_ACLF_5		45			>Sulflake_Alpenaf__1897_length_5148_cov_10.2435_5 # 1201 # 1362 # 1 # ID=10_5;partial=00;start_type=ATG;rbs_motif=AATAA;rbs_spacer=9bp;gc_cont=0.395	MGYAITTFTAYIAQAINTKEDYEVLNGLFMGNHEAEEDHALRNLKFGKIVDMF*	54	1201	1362	1	prot_208	no_hit	no hit	no hit	no hit	no hit		no hit	no hit	hp		no hit
Sulflake_Alpenaf__1897_length_5148_cov_10.2435_6	Altivir_5_ACLF_6		45			>Sulflake_Alpenaf__1897_length_5148_cov_10.2435_6 # 1448 # 1573 # 1 # ID=10_6;partial=00;start_type=ATG;rbs_motif=TATAA;rbs_spacer=11bp;gc_cont=0.310	MGYAITTFAIYIEQAINTKEDYEVLNGLFMGRINRAFKIYL*	42	1448	1573	1	prot_209	no_hit	no hit	no hit	no hit	no hit		no hit	no hit	no hit		no hit
Sulflake_Alpenaf__1897_length_5148_cov_10.2435_7	Altivir_5_ACLF_7		45			>Sulflake_Alpenaf__1897_length_5148_cov_10.2435_7 # 1585 # 2052 # 1 # ID=10_7;partial=00;start_type=ATG;rbs_motif=TATAA;rbs_spacer=11bp;gc_cont=0.303	MGYAIETFYEEVYNISLLGGVSFQIPPIGSEINLLETALNNYLNNLYPTTTPPFNYLYVSSDISNPNQYVLNFIDSYYGNGGLFINQPLDLSGSGFFEGAEGITFSWEKIRQVNSQCINTKEDYEVLNGLFMGNHEANEIHSLRNLKHSKIINKF*	156	1585	2052	1	prot_210	no_hit	no hit	no hit	no hit	no hit		no hit	no hit	hp		no hit
Sulflake_Alpenaf__1897_length_5148_cov_10.2435_8	Altivir_5_ACLF_8		86			>Sulflake_Alpenaf__1897_length_5148_cov_10.2435_8 # 2072 # 2212 # 1 # ID=10_8;partial=00;start_type=ATG;rbs_motif=TAA;rbs_spacer=11bp;gc_cont=0.355	MQGISIRGVQGRYTVSGLEKKIKSLENQLERAKRVLGVLQKEKPVK*	47	2072	2212	1	prot_211	VOG7669	Bacteria	hp	no hit	no hit		no hit	no hit	no hit		no hit
Sulflake_Alpenaf__1897_length_5148_cov_10.2435_9	Altivir_5_ACLF_9		87			>Sulflake_Alpenaf__1897_length_5148_cov_10.2435_9 # 2228 # 2365 # 1 # ID=10_9;partial=00;start_type=ATG;rbs_motif=AATAA;rbs_spacer=15bp;gc_cont=0.261	MADLYESYKGNELYEKWKVENRLERLEVIKIMMCCCKNAESCKIC*	46	2228	2365	1	prot_212	no_hit	no hit	no hit	no hit	no hit		no hit	no hit	no hit		no hit
Sulflake_Alpenaf__1897_length_5148_cov_10.2435_10	Altivir_5_ACLF_10		88			>Sulflake_Alpenaf__1897_length_5148_cov_10.2435_10 # 2340 # 2789 # 1 # ID=10_10;partial=00;start_type=ATG;rbs_motif=None;rbs_spacer=None;gc_cont=0.324	MPKVVKSVNLTETHPEDIVIYTYIFTNDFPDVAVILTKIEDNIFGIIWEGLLIVYAGNSKIVTYTRTADCNTIRNKARAFYVHEEEHSITPWSNEVLVKCSYPFSNTEANFKELQSKYMGNMQHRQDKTINNAEYLSIIKGFNTQQKNE*	150	2340	2789	1	prot_213	no_hit	no hit	no hit	no hit	no hit		no hit	no hit	hp		no hit
Sulflake_Alpenaf__1897_length_5148_cov_10.2435_11	Altivir_5_ACLF_11		89			>Sulflake_Alpenaf__1897_length_5148_cov_10.2435_11 # 3260 # 3418 # 1 # ID=10_11;partial=00;start_type=ATG;rbs_motif=TAA;rbs_spacer=12bp;gc_cont=0.245	MGNIKKVGFEVEMEIWQQVKTYCMAKNENISDFVSRAVKKEIKICVNQKLIK*	53	3260	3418	1	prot_214	no_hit	no hit	no hit	no hit	no hit		no hit	no hit	no hit		no hit
Sulflake_Alpenaf__1897_length_5148_cov_10.2435_12	Altivir_5_ACLF_12		90			>Sulflake_Alpenaf__1897_length_5148_cov_10.2435_12 # 3391 # 3573 # 1 # ID=10_12;partial=00;start_type=ATG;rbs_motif=AAAAAA;rbs_spacer=12bp;gc_cont=0.230	MCKSKINKMNGEKIYVITETELTKRKKDIENNSFVKCINIERDQKGIYGIFIKIMDYDEK*	61	3391	3573	1	prot_215	no_hit	no hit	no hit	no hit	no hit		no hit	no hit	hp		no hit
Sulflake_Alpenaf__1897_length_5148_cov_10.2435_13	Altivir_5_ACLF_13		91			>Sulflake_Alpenaf__1897_length_5148_cov_10.2435_13 # 3570 # 3767 # 1 # ID=10_13;partial=00;start_type=ATG;rbs_motif=None;rbs_spacer=None;gc_cont=0.253	MKTTQERLEKIEEWIYEFETYRIMKETIYEVVYEVINDFYKETGHKISVEIKQEIRKKIKEKYNL*	66	3570	3767	1	prot_216	no_hit	no hit	no hit	no hit	no hit		no hit	no hit	hp		no hit
Sulflake_Alpenaf__1897_length_5148_cov_10.2435_14	Altivir_5_ACLF_14		92			>Sulflake_Alpenaf__1897_length_5148_cov_10.2435_14 # 3778 # 4014 # 1 # ID=10_14;partial=00;start_type=ATG;rbs_motif=AAAAAA;rbs_spacer=6bp;gc_cont=0.266	MRLNFSISLSEEAGHLLQELANKQQISISKYLNDIILSQQETKREKILRLLNILENKEMPKKNFLETIGFIKEHINKI*	79	3778	4014	1	prot_217	no_hit	no hit	no hit	no hit	no hit		no hit	no hit	hp		no hit
Sulflake_Alpenaf__1897_length_5148_cov_10.2435_15	Altivir_5_ACLF_15		93			>Sulflake_Alpenaf__1897_length_5148_cov_10.2435_15 # 4016 # 4291 # 1 # ID=10_15;partial=00;start_type=ATG;rbs_motif=None;rbs_spacer=None;gc_cont=0.250	MSVKYWKTGRTIALIRSEMDIKRAELVRNTIRKKREITGEIETENYIEFYTTTKNKEKKYEIIKYDIKGQRIYYNFINLPANNISELEKFL*	92	4016	4291	1	prot_218	no_hit	no hit	no hit	no hit	no hit		no hit	no hit	hp		no hit
Sulflake_Alpenaf__1897_length_5148_cov_10.2435_16	Altivir_5_ACLF_16		94			>Sulflake_Alpenaf__1897_length_5148_cov_10.2435_16 # 4911 # 5147 # 1 # ID=10_16;partial=00;start_type=ATG;rbs_motif=TATAA;rbs_spacer=11bp;gc_cont=0.249	MKGKIILNLTKEQTEKLSEISKQETEGNTKKLIIKIIDIFLKSLEKSSEKKQDNTLEQEYLKKRSERKLKLEGIINKY*	79	4911	5147	1	prot_219	no_hit	no hit	no hit	no hit			no hit	no hit	hp		no hit
																	no hit
Sulflake_Alpenaf__2130_length_4588_cov_5.55703_1	Altivir_6_ACLF_1		5			>Sulflake_Alpenaf__2130_length_4588_cov_5.55703_1 # 264 # 680 # 1 # ID=11_1;partial=00;start_type=ATG;rbs_motif=None;rbs_spacer=None;gc_cont=0.372	MVKSTWQTTEDVKQNMKNGINNASASFNFGVQNPRRNPIMSAIEAIKNGIWSKNFKASIGKWEKNLSAISLEQWKTVTKESASRYAEKAATIGAGNYEIYYAKAESIIAAASAEFTKSQKTKEDTIKFWEAMSQLKNV*	139	264	680	1	prot_220	no_hit	no hit	no hit	no hit	no hit		no hit	no hit	no hit		no hit
Sulflake_Alpenaf__2130_length_4588_cov_5.55703_2	Altivir_6_ACLF_2		6			>Sulflake_Alpenaf__2130_length_4588_cov_5.55703_2 # 717 # 1121 # 1 # ID=11_2;partial=00;start_type=ATG;rbs_motif=None;rbs_spacer=None;gc_cont=0.383	MTIKPREIVIKKYKENINQNSYEKGVNAVTINPMAQAAKEKTKFEKNTLAAESTLIKNLSKVSLGEWQTATAKSFDKLQEKVNKAVDSGKWNAAKVLEAGKAAHEAVKNMPKGTLNQSYDRYIAAQNTIINKYK*	135	717	1121	1	prot_221	no_hit	no hit	no hit	no hit	no hit		no hit	no hit	no hit		no hit
Sulflake_Alpenaf__2130_length_4588_cov_5.55703_3	Altivir_6_ACLF_3		7			>Sulflake_Alpenaf__2130_length_4588_cov_5.55703_3 # 1152 # 2054 # 1 # ID=11_3;partial=00;start_type=ATG;rbs_motif=None;rbs_spacer=None;gc_cont=0.393	MVLISTNNIKSGIGTEISIEATASQSLMIKDIFVGSSVNGHATVYIDSSSQGYFRTDSTTLGNNIPFITTGSTLQTLLGILSKKKIFSGYPIQTGAKFTIKNTTATIFSIIYDIYSADDIKEDAENGKTSKTLTFISYGQTEANVSKNGDTPIDTKNNPAEFPDFPFRGGVSSRKKMTVYGVIYSSRGADDGAAVANFIKTKYLKLIKGRDVLFDSDRNGLIAQGNPVTTVGGFAAENGIDIGGENSNIYRKGILFFDKPLEFGSGEELDTYWTTEVAATPGTFLAKEMEIAYILKETSI*	301	1152	2054	1	prot_222	no_hit	no hit	no hit	no hit	no hit		no hit	no hit	hp		no hit
Sulflake_Alpenaf__2130_length_4588_cov_5.55703_4	Altivir_6_ACLF_4		8			>Sulflake_Alpenaf__2130_length_4588_cov_5.55703_4 # 2066 # 2398 # 1 # ID=11_4;partial=00;start_type=ATG;rbs_motif=None;rbs_spacer=None;gc_cont=0.378	MTILYMPFQISVTANNIECEATSHLSCEKKQKIRLIAVGIAPGTTQDTYIVAYRGLEQLCGKGHLDAIIDENTHTIIFNVELKEGEKFSIKAWSGTAKTIYGVFMYEFLI*	111	2066	2398	1	prot_223	no_hit	no hit	no hit	no hit	no hit		no hit	no hit	no hit		no hit
Sulflake_Alpenaf__2130_length_4588_cov_5.55703_5	Altivir_6_ACLF_5		95			>Sulflake_Alpenaf__2130_length_4588_cov_5.55703_5 # 2401 # 2763 # 1 # ID=11_5;partial=00;start_type=ATG;rbs_motif=None;rbs_spacer=None;gc_cont=0.361	MFYYVPFTKILTSIYEVEEIFTSEPGHVVGVIIRAAGNRTYPFYYQNSISIADTGATKNFIIQNTKFSVFRTLYTDAAAQVEQIFIQLDHTVEISHKIEIEFTIRNLENCTIDGLFIYEK*	121	2401	2763	1	prot_224	no_hit	no hit	no hit	no hit	no hit		no hit	no hit	no hit		no hit
Sulflake_Alpenaf__2130_length_4588_cov_5.55703_6	Altivir_6_ACLF_6		9			>Sulflake_Alpenaf__2130_length_4588_cov_5.55703_6 # 2760 # 3290 # 1 # ID=11_6;partial=00;start_type=ATG;rbs_motif=None;rbs_spacer=None;gc_cont=0.352	MIKFFGIEQKKGTKGVTEEGITATEKFQRVFLRLFENIEKIPKSVSEIFVSNIMRRTLSYNIFSTIDQKTGSFWKEKIFDTEKKYAVTTSNDMHVYPSYALSKKAKGVGISIYNMSAGVCNVHITTTDGGDLYFFQIQGDSVFSFQFELFFPGYLINLRQLTANGNVTVSTNYSPL*	177	2760	3290	1	prot_225	no_hit	no hit	no hit	no hit	no hit		no hit	no hit	no hit		no hit
Sulflake_Alpenaf__2130_length_4588_cov_5.55703_7	Altivir_6_ACLF_7		96			>Sulflake_Alpenaf__2130_length_4588_cov_5.55703_7 # 3331 # 3804 # 1 # ID=11_7;partial=00;start_type=ATG;rbs_motif=None;rbs_spacer=None;gc_cont=0.352	MVISTTTTGIAGNKVNEYKIEEKKEVSITAGIDNIVRLCVDANVTGVNAKDKSWCEKFVNVTNDTFYEIRSNIELGGGTNALKKIFIHVRVATGYYDAYFVLFNGITEIGRTSQESNWILEYETDNYFDQNLNFKAFFLPSPTTNIVDVAVVWRNKI*	158	3331	3804	1	prot_226	no_hit	no hit	no hit	no hit	no hit		no hit	no hit	no hit		no hit
Sulflake_Alpenaf__2130_length_4588_cov_5.55703_8	Altivir_6_ACLF_8		97			>Sulflake_Alpenaf__2130_length_4588_cov_5.55703_8 # 3925 # 4572 # 1 # ID=11_8;partial=00;start_type=ATG;rbs_motif=None;rbs_spacer=None;gc_cont=0.350	MVAPRPANFQIFVGVGSFYTYADMPDAEYNNKKFRHFVLWKFIEGSVVGDMTKINDNTSLTTGLDYTKKYAFCIAAAYGEGNEYEISEYTSYIICHPLQSPLPVIQNFSTIEKDKKINLSWDASSPTFENRNFEEYVIYRYEEGVTAPIKFSAYTNAYIDTNIEKGKKYAYTIATLYSHDRSAKCQGRNYALSSYCKYIFITTKKYFMSITVSHA*	216	3925	4572	1	prot_227	no_hit	no hit	no hit	no hit	Immunoglobulin-like fold				no hit		no hit
																			no hit	no hit
Sulflake_Alpenaf__2504_length_3832_cov_28.6254_1	Altivir_7_ACLF_1		98			>Sulflake_Alpenaf__2504_length_3832_cov_28.6254_1 # 71 # 337 # -1 # ID=12_1;partial=00;start_type=ATG;rbs_motif=TAA;rbs_spacer=12bp;gc_cont=0.292	MWLYKWFKAGDWNKNIELLKSRLGFVKIKGEYVKKCIGGEFIHFDIEEGYIRIYAVRRGDIVEVEGIPEYEELLRSNIITKEACCKLI*	89	71	337	-1	prot_228	no_hit	no hit	no hit	no hit	no hit		no hit	no hit	hp		no hit
Sulflake_Alpenaf__2504_length_3832_cov_28.6254_2	Altivir_7_ACLF_2		99			>Sulflake_Alpenaf__2504_length_3832_cov_28.6254_2 # 624 # 995 # 1 # ID=12_2;partial=00;start_type=ATG;rbs_motif=AAAA;rbs_spacer=4bp;gc_cont=0.301	MVNYLKSEKIFKNETALNIEEYIEGIYSLPRKNPTNSKIYVQKMRTLLGTVGTKSYFKNTLFRGTIDRLAYTTVIIFWKGGVPLLNVPTPIEIFNSCNRALNANSNKTAYAIWCKLLLKPVSE*	124	624	995	1	prot_229	no_hit	no hit	no hit	no hit	no hit		no hit	no hit	hp		no hit
Sulflake_Alpenaf__2504_length_3832_cov_28.6254_3	Altivir_7_ACLF_3		100			>Sulflake_Alpenaf__2504_length_3832_cov_28.6254_3 # 1208 # 1447 # -1 # ID=12_3;partial=00;start_type=ATG;rbs_motif=AAAA;rbs_spacer=11bp;gc_cont=0.312	MKMKNKAQKIKGYYFKFLKSMLRDIPIKSEVTCTVFKRFQCFVKQVYKLDVSFEDVLNLNDELRGEGKVEEHGGLISIL*	80	1208	1447	-1	prot_230	no_hit	no hit	no hit	no hit	no hit		no hit	no hit	hp		no hit
Sulflake_Alpenaf__2504_length_3832_cov_28.6254_4	Altivir_7_ACLF_4		101			>Sulflake_Alpenaf__2504_length_3832_cov_28.6254_4 # 1623 # 1799 # -1 # ID=12_4;partial=00;start_type=ATG;rbs_motif=TAAAAA;rbs_spacer=14bp;gc_cont=0.362	MERVELYVLGGIEVLIWGGVGGLESHTSGEFKWSLLSALIIGLIVLWAILILVACSSD*	59	1623	1799	-1	prot_231	no_hit	no hit	no hit	no hit	no hit		no hit	no hit	no hit		no hit
Sulflake_Alpenaf__2504_length_3832_cov_28.6254_5	Altivir_7_ACLF_5		102	15	major tail tube protein	>Sulflake_Alpenaf__2504_length_3832_cov_28.6254_5 # 1801 # 2079 # -1 # ID=12_5;partial=00;start_type=ATG;rbs_motif=TAA;rbs_spacer=11bp;gc_cont=0.283	MEVTGRISHIQEKTSQKYGVSKSFYILKIEGKEIYAFRPVNVQEGDYVNAEYSVNGKYKNLVCIKKVEQKIYIPETKSELDEWRKNIKKALK*	93	1801	2079	-1	prot_232	no_hit	no hit	no hit	major tail tube protein	no hit		no hit	no hit	hp		no hit
Sulflake_Alpenaf__2504_length_3832_cov_28.6254_6	Altivir_7_ACLF_6		103	16	DNA gyrase/topoisomerase	>Sulflake_Alpenaf__2504_length_3832_cov_28.6254_6 # 2114 # 2326 # -1 # ID=12_6;partial=00;start_type=ATG;rbs_motif=TATAA;rbs_spacer=11bp;gc_cont=0.333	MTKETEKLNERVKKLELALDKNEKDWAYVFSEIKDIKKDISDIKNSIGESGGASGGYGTSDENDPENIAG*	71	2114	2326	-1	prot_233	no_hit	no hit	no hit	DNA gyrase/topoisomerase	no hit		VOG00269	Holin-like protein	hp		no hit
Sulflake_Alpenaf__2504_length_3832_cov_28.6254_7	Altivir_7_ACLF_7		104	17	RNA ligase	>Sulflake_Alpenaf__2504_length_3832_cov_28.6254_7 # 2395 # 3444 # -1 # ID=12_7;partial=00;start_type=ATG;rbs_motif=AAAAAA;rbs_spacer=5bp;gc_cont=0.339	MERKLASIQKIEEIRPIIGADRIEMARVLGWQCVVKKDDYRVGDWVIYVEIDALIPRAQYSEFLFKAASKKIYKLKTQKFKGQISQGLIIPLSSLNIRHELIIPLSYWKDFSMLNIGDDVSIFLEITKYEPAVPVTRGWKVRSLFPKYFPKTNELRIQSFPDLLKEVEGKEVYISTKLDGTSMTAYLFDGHFGVCSRNLELEENPDNPMWKITQELNLKEKLLTAGMEYAIQGELVGPGVAKNPLNLKKLEWFIFNVFDIKGYKYLDFLDFRKFCFDMGLTTVPIEGVTVAKNWSIEQLLERAKGLYIGTNNQKEGVVIRPLKESQVETLGNRLSFKVINNDILLKGSD*	350	2395	3444	-1	prot_234	VOG0676	Bacteria+Archaea	RNA ligase [n=75]; RNA ligase 2 [n=47]; hypothetical protein [n=36]; putative RNA ligase [n=25]; RnlB RNA ligase 2 [n=19]; No annotation provided [n=7]; gp91 [n=3]; putative DNA ligase [n=3]; gp92 [n=3]; DNA ligase [n=3]; Putative RNA ligase [n=2]; RNA ligase [Enterobacteria phage RB51] [n=2]; putative RNA ligase 2 [n=2]; gp89 [n=2]; gp85 [n=2]; RnlB-B RNA ligase 2 [n=2]; gp158 [n=2]; gp90 [n=2];…	RNA ligase	RNA ligase		VOG00061, VOG00162	DNA ligase/RNA ligase 2	UniRef100_A0A1W9MD53 RNA ligase (ATP)	TIGR02306	RNA_lig_DRB0094; RNA ligase, DRB0094 family.
Sulflake_Alpenaf__2504_length_3832_cov_28.6254_8	Altivir_7_ACLF_8		105			>Sulflake_Alpenaf__2504_length_3832_cov_28.6254_8 # 3446 # 3607 # -1 # ID=12_8;partial=00;start_type=ATG;rbs_motif=TAA;rbs_spacer=11bp;gc_cont=0.278	MQTFGAVGVVVFMFGVLLGILELFLKQEISNMTLFIMLNGIFQMILFGNYLKN*	54	3446	3607	-1	prot_235	no_hit	no hit	no hit	no hit	no hit		no hit	no hit	no hit		no hit
Sulflake_Alpenaf__2504_length_3832_cov_28.6254_9	Altivir_7_ACLF_9		106			>Sulflake_Alpenaf__2504_length_3832_cov_28.6254_9 # 3687 # 3830 # -1 # ID=12_9;partial=01;start_type=Edge;rbs_motif=None;rbs_spacer=None;gc_cont=0.368	AFVLGEFFLWYSTKKEYGRDPKASALIDRYHFGIDLKGNRKGKVIMD*	48	3687	3830	-1	prot_236	no_hit	no hit	no hit	no hit	no hit		no hit	no hit	no hit		no hit
VIRSorter_BJP_V-250m-2014_1425_length_22641_cov_1164_08-circular-cat_2_modif_1	Altivir_8_HURL_1		107			>VIRSorter_BJP_V-250m-2014_1425_length_22641_cov_1164_08-circular-cat_2_modif_1 # 1 # 552 # 1 # ID=13_1;partial=10;start_type=Edge;rbs_motif=None;rbs_spacer=None;gc_cont=0.380	MAEIKKKKGWPKGKKRPSHVGTKYALLGKANLRHGGRTNSPRAIEKLRQGWKPKTLICSGITISDEEEKFAEEFFRRVSEENDTFADSFMIELAIAQTLQVHRKYLYAKTKNIGVDASRMIGTLLSTMREMNATKNSRKENNINVNVQSDIMTLIQQTINNSDDKHEKEKSNKGLKNENISSE*	184	1	552	1	prot_237	no_hit	no hit	no hit	no hit	no hit		no hit	no hit	no hit		no hit	no hit	no hit
VIRSorter_BJP_V-250m-2014_1425_length_22641_cov_1164_08-circular-cat_2_modif_2	Altivir_8_HURL_2		108	4	terminase	>VIRSorter_BJP_V-250m-2014_1425_length_22641_cov_1164_08-circular-cat_2_modif_2 # 854 # 1843 # 1 # ID=13_2;partial=00;start_type=ATG;rbs_motif=None;rbs_spacer=None;gc_cont=0.384	MSRHKFLIDQKQRLKSQIGSEISAHPYDAATVLGEHPDAILADECSFYSDDDFFRKVVMPMLSGVRTLSKIPKIVMSSTFDEQKGFFYEIYSKYEEYGYKKLLMNWRQCDGYSAEEMKKKKKEIGERAFNSQYECIAGSVSSSFFPQELVEKALIPDYQFLKSDNSITIGGIDLAKKKDYASTTICEVNLGKFYVVVSNQMQLDFSVLANVTKQYVAEYVVSSFMVDTTTGEEFTDFATKEPYNLPLKPFNFKPQSKKQILDYLRICMEQRKICIPAKFTELISDLKKYNLNEHLPDSVASLALAVWNEKTLHKEKKFIKEIFAVRNLR*	330	854	1843	1	prot_238	no_hit	no hit	no hit	large terminase subunit	no hit		VOG00216, VOG00670, VOG09442	Terminase, large subunit	hp	5OE8_C	Large subunit terminase; large terminase, VIRAL PROTEIN;	Terminase_6 domain-containing protein	gp17 terminase DNA packaging enzyme, large subunit
VIRSorter_BJP_V-250m-2014_1425_length_22641_cov_1164_08-circular-cat_2_modif_3	Altivir_8_HURL_3		109		structural protein	>VIRSorter_BJP_V-250m-2014_1425_length_22641_cov_1164_08-circular-cat_2_modif_3 # 1868 # 2617 # -1 # ID=13_3;partial=00;start_type=ATG;rbs_motif=AATAA;rbs_spacer=4bp;gc_cont=0.351	MEETTHKGYKEGRQRRDRALEAMNFYDLSCVLYVNTRNIKGNIVTDLSRNRNNGTIYGATAIKTKTKIIKHKNENIRTNKVFVFDGVNDYIDCGNNASLDFPTNDFTLELWTKSDYTEKTGGLITKGDINIKGYTLQQTGSAPFNWYFGVYDGTTFRQVNLPLYQTWDWSHIVCIKTNNHIEVWINGTKTGKFNGVIGDISNPTKNLIIGRRGTYPSFNGTIDEFRIYNKALTPTEILQKYNYMKDFYR*	250	1868	2617	-1	prot_239	VOG8707	Archaea	hp	structural (tail?) protein	Concanavalin A-like lectin/glucanase		VOG00153, VOG07756, VOG14749, VOG19137	concanavalin A-lectin/glucanase domain protein, putative phage tail fiber	hp	4QVS_A	hp	hp	hp
VIRSorter_BJP_V-250m-2014_1425_length_22641_cov_1164_08-circular-cat_2_modif_4	Altivir_8_HURL_4		110		structural protein	>VIRSorter_BJP_V-250m-2014_1425_length_22641_cov_1164_08-circular-cat_2_modif_4 # 2710 # 3138 # -1 # ID=13_4;partial=00;start_type=ATG;rbs_motif=AATAA;rbs_spacer=10bp;gc_cont=0.464	MELIGDKFCVTKTASGAINIGDVLYVLATGLVAKTTAANQYNVVGVANSGAAAGDFVNIITNGLANVVCSEVISAGDLVGSAADGRVAKVTPGHTHTENTNITYTQNATTASATEIAAHAKIGKALGTTTAAGETLQILLCL*	143	2710	3138	-1	prot_240	VOG3210	Bacteria	hypothetical protein [n=2]; scaffolding protein [n=2]; gp5 [n=1];	scaffolding prot?	no hit		VOG00155, VOG02621	Capsid fiber protein	no hit	6QYY_D	Capsid fiber protein; bacteriophage, phi29, prohead, VIRUS;	hp	hp
VIRSorter_BJP_V-250m-2014_1425_length_22641_cov_1164_08-circular-cat_2_modif_5	Altivir_8_HURL_5		111			>VIRSorter_BJP_V-250m-2014_1425_length_22641_cov_1164_08-circular-cat_2_modif_5 # 3184 # 3498 # -1 # ID=13_5;partial=00;start_type=ATG;rbs_motif=TAA;rbs_spacer=11bp;gc_cont=0.390	MANEIFGRDPLLNGMYGVHVTKGADGINRFCVDATKPSDKLSEMTLGEGEYMHIPSGYDCAYGKLHNHGHILIDGRLIIGKLINYPTGIVKTSEFGELETEEIF*	105	3184	3498	-1	prot_241	no_hit	no hit	no hit	no hit	no hit		no hit	no hit	no hit		no hit	no hit	no hit
VIRSorter_BJP_V-250m-2014_1425_length_22641_cov_1164_08-circular-cat_2_modif_6	Altivir_8_HURL_6		112			>VIRSorter_BJP_V-250m-2014_1425_length_22641_cov_1164_08-circular-cat_2_modif_6 # 3516 # 3893 # -1 # ID=13_6;partial=00;start_type=ATG;rbs_motif=TAAA;rbs_spacer=9bp;gc_cont=0.378	MPTKYENSDAALQGVIGVISIIIVNFLNYFGLLKIFFGDADVATVVGIVTTLIFAMSAYLLSRTARKAKEAKEQRGEDDMNIPTSQQTQTSQKKEINAEKIRYPFRAICETHFHFPKIFPKITNF*	126	3516	3893	-1	prot_242	no_hit	no hit	no hit	no hit	no hit		no hit	no hit	no hit		no hit	no hit	hp
VIRSorter_BJP_V-250m-2014_1425_length_22641_cov_1164_08-circular-cat_2_modif_7	Altivir_8_HURL_7		113			>VIRSorter_BJP_V-250m-2014_1425_length_22641_cov_1164_08-circular-cat_2_modif_7 # 3904 # 4080 # -1 # ID=13_7;partial=00;start_type=ATG;rbs_motif=AATAA;rbs_spacer=6bp;gc_cont=0.345	MKETEISSSLSTLKFQMGNLVERVNAIETSITELANEEISANETKAITEKGTKSERRR*	59	3904	4080	-1	prot_243	no_hit	no hit	no hit	no hit	no hit		no hit	no hit	no hit		no hit	no hit	no hit
VIRSorter_BJP_V-250m-2014_1425_length_22641_cov_1164_08-circular-cat_2_modif_8	Altivir_8_HURL_8		114	7	major capsid protein	>VIRSorter_BJP_V-250m-2014_1425_length_22641_cov_1164_08-circular-cat_2_modif_8 # 4082 # 5092 # -1 # ID=13_8;partial=00;start_type=ATG;rbs_motif=AAAAA;rbs_spacer=11bp;gc_cont=0.443	MVNLMDLVKANKRKEGIYAEGMTGVPTDGKGEEWKENIIAMATRNRVYEQFCHVDTSLVGTKDSIAHIPVQTARYTWLTTAPSNAGTALGVRKWTKMDAVSVVNVEVDATNWYYPGVAIAEYDQESSPINFAKYGRDQMLAAFRDIPEQSIVTAAVTGAGVSALYGGSATSVNNLTVGSILTPDLIINAKSLLRKKGYIPDGIVCAVDQTGALEKDSQFTNASEYGSDEIVRQGFGEIGRYVGLRVFTSDNAPVYASGATDPAENLTWGCAGARAIMFGRNDAGDRPTIASVWKQKESIKTEFNDNAASHLIMGKFGHAAKRLTTNGFVFINTSIM*	337	4082	5092	-1	prot_244	VOG2384	Bacteria	major coat protein [n=20]; hypothetical protein [n=15]; major capsid protein [n=6]; capsid protein [n=4]; N4 gp56-like protein [n=3]; N4-gp56 family major capsid protein [n=2]; putative major coat protein [n=2]; major virion protein [n=1]; putative major capsid protein [n=1]; structural protein [n=1]; major capsid coat protein [n=1];	major capsid protein	no hit		VOG00275	Minor capsid protein	hp	3J7W_E	Major capsid protein 10A; maturation, DNA packaging, Procapsid, Non-covalent;	no hit	N4-gp56 family major capsid protein
VIRSorter_BJP_V-250m-2014_1425_length_22641_cov_1164_08-circular-cat_2_modif_9	Altivir_8_HURL_9		115	8	Peptidase_S77 /Prohead core protein serine protease	>VIRSorter_BJP_V-250m-2014_1425_length_22641_cov_1164_08-circular-cat_2_modif_9 # 5113 # 6075 # -1 # ID=13_9;partial=00;start_type=ATG;rbs_motif=AAAA;rbs_spacer=4bp;gc_cont=0.367	MSEEIKGTIVDDIKNFAGDVNNLLLPVIFKNRLLFSAGEINGVIYSDEEIERGSKFDELPLFLDHNENVLNYLGILNNSRYEAGTCYGDMVVFVAELAKKILLGMKVGLSPRTSYLANVYGRKNLERATDTIFHSFSLVVSPADRKTMLNSSNQIQNNQQINMEQPTEQLVMSEKPDIVEKTNSAGKETANTELIAAKAEAEKVRVEFEKMKVEINEIKETGLRKDIENARNRVVNIECELGLCSPTDRNQADAEISAMSFPELKGMEVGYKRVQNFINAATSLDRKMSENHEMDAQDKGSILSCTDQLIAQLKQDKIKK*	321	5113	6075	-1	prot_245	no_hit	no hit	no hit	no hit	no hit		no hit	no hit	hp	PF03420.13	Peptidase_S77 ; Prohead core protein serine protease	no hit	hp
VIRSorter_BJP_V-250m-2014_1425_length_22641_cov_1164_08-circular-cat_2_modif_10	Altivir_8_HURL_10		116			>VIRSorter_BJP_V-250m-2014_1425_length_22641_cov_1164_08-circular-cat_2_modif_10 # 6186 # 6446 # 1 # ID=13_10;partial=00;start_type=ATG;rbs_motif=TAA;rbs_spacer=11bp;gc_cont=0.287	MKTKEEYNRKNRYKYHHDRQYRNEQICRVKNLRKTKTDEYKKYQKIYYLEHKERALKYAHDIYLYKKYGRKSKSFTFSKVNRNIQG*	87	6186	6446	1	prot_246	no_hit	no hit	no hit	no hit	no hit		no hit	no hit	no hit		no hit	no hit	no hit
VIRSorter_BJP_V-250m-2014_1425_length_22641_cov_1164_08-circular-cat_2_modif_11	Altivir_8_HURL_11		3		hp	>VIRSorter_BJP_V-250m-2014_1425_length_22641_cov_1164_08-circular-cat_2_modif_11 # 6716 # 7006 # -1 # ID=13_11;partial=00;start_type=ATG;rbs_motif=TATAA;rbs_spacer=12bp;gc_cont=0.344	MEQTNQTEEEEEYREAIRINENDIDAHNCLGLLLYDLGRYNESEQEHRKAIEIDPTRPCAHACLGQLLFTVWRFEEAAKEEDIANTLYKKISNKIR*	97	6716	7006	-1	prot_247	no_hit	no hit	no hit	glycosyl-transferase/tetratricopeptide repeat	no hit		no hit	no hit	no hit	4GA2_A	E3 SUMO-PROTEIN LIGASE RANBP2; TPR motif, Nuclear pore complex;	TPR repeat-containing protein	hp
VIRSorter_BJP_V-250m-2014_1425_length_22641_cov_1164_08-circular-cat_2_modif_12	Altivir_8_HURL_12		3		hp	>VIRSorter_BJP_V-250m-2014_1425_length_22641_cov_1164_08-circular-cat_2_modif_12 # 7014 # 7223 # -1 # ID=13_12;partial=00;start_type=ATG;rbs_motif=None;rbs_spacer=None;gc_cont=0.305	MYESKRYEEAEKEYREAINLNPNDAKAHNDLGNLLVQHFNRYKEAEKEFRKADLLFSTQNPQFKNKNIK*	70	7014	7223	-1	prot_248	no_hit	no hit	no hit	glycosyl-transferase/tetratricopeptide repeat	Tetratricopeptide-like helical domain superfamily		no hit	no hit	no hit	5WFT_A	PelB; Tetratricopeptide repeat, STRUCTURAL PROTEIN;	TPR_REGION domain-containing protein	hp
VIRSorter_BJP_V-250m-2014_1425_length_22641_cov_1164_08-circular-cat_2_modif_13	Altivir_8_HURL_13		117		hp	>VIRSorter_BJP_V-250m-2014_1425_length_22641_cov_1164_08-circular-cat_2_modif_13 # 7180 # 7515 # -1 # ID=13_13;partial=00;start_type=ATG;rbs_motif=TAA;rbs_spacer=11bp;gc_cont=0.324	MEEDEKILREAIKKDPFDAYARYNLGLLLKDLGRDVEGENEYIKAKRKYLAEHLYGDIKRKKFKTKTKQDGRMEENIKRGNTGKSIFFRSIYCVRRVYVRIKTLRRSRERI*	112	7180	7515	-1	prot_249	no_hit	no hit	no hit	glycosyl-transferase family 2/tetratricopeptide repeat	no hit		no hit	no hit	no hit		no hit	TPR repeat	hp
VIRSorter_BJP_V-250m-2014_1425_length_22641_cov_1164_08-circular-cat_2_modif_14	Altivir_8_HURL_14		118			>VIRSorter_BJP_V-250m-2014_1425_length_22641_cov_1164_08-circular-cat_2_modif_14 # 7608 # 7766 # -1 # ID=13_14;partial=00;start_type=ATG;rbs_motif=TAA;rbs_spacer=12bp;gc_cont=0.421	MAGNFLREVFEKFPNSAMETAWIRDFETRSGMEFEGACGEPEGGAFYRFKKR*	53	7608	7766	-1	prot_250	no_hit	no hit	no hit	no hit	no hit		no hit	no hit	no hit		no hit	hp	no hit
VIRSorter_BJP_V-250m-2014_1425_length_22641_cov_1164_08-circular-cat_2_modif_15	Altivir_8_HURL_15		119			>VIRSorter_BJP_V-250m-2014_1425_length_22641_cov_1164_08-circular-cat_2_modif_15 # 7779 # 8408 # -1 # ID=13_15;partial=00;start_type=ATG;rbs_motif=TATAA;rbs_spacer=12bp;gc_cont=0.402	MANIKVEYGTVKDINGGEAVVQMESGITLTKGIGKDLRGKLCVGDNVQVMGVWIQGLGEKKINSKATTEIKSQNKEACVETKKPDTITAKAEPEKQEKEKADAGMTASQKFCEEHKLGDAISFKDNLAHEVILVCDEEASITNADGTEKKGIRYIVEEGGKRRQFFTGSVGLIFRLSRQQKGDKVKIRMKYKNMGEKMCSFYEVEQIKI*	210	7779	8408	-1	prot_251	no_hit	no hit	no hit	no hit	no hit		no hit	no hit	hp		no hit	no hit	no hit
VIRSorter_BJP_V-250m-2014_1425_length_22641_cov_1164_08-circular-cat_2_modif_16	Altivir_8_HURL_16		120			>VIRSorter_BJP_V-250m-2014_1425_length_22641_cov_1164_08-circular-cat_2_modif_16 # 8439 # 8897 # -1 # ID=13_16;partial=00;start_type=ATG;rbs_motif=TAAA;rbs_spacer=9bp;gc_cont=0.383	MEIFGKEGIGKRTIEGNVYFLSEEKTSAKGMKYKTMKIEGTDGIISKPFPVFAEKEFPTLAVGDGVKASFENNWVQTMEKTEAKTIQTQPAQTKGSENTATKLTIEEITEKRIENYTNIYAKILGKLREKTDLEGQELTGATSTIFIQINRN*	153	8439	8897	-1	prot_252	no_hit	no hit	no hit	no hit	no hit		no hit	no hit	no hit		no hit	no hit	no hit
VIRSorter_BJP_V-250m-2014_1425_length_22641_cov_1164_08-circular-cat_2_modif_17	Altivir_8_HURL_17		121			>VIRSorter_BJP_V-250m-2014_1425_length_22641_cov_1164_08-circular-cat_2_modif_17 # 8922 # 9149 # -1 # ID=13_17;partial=00;start_type=ATG;rbs_motif=TAA;rbs_spacer=12bp;gc_cont=0.377	MTDWSEINELAEENGFELRVCDAGIDIWGREVFSCWIVDGGGSRGLSNYDEILKERISEEEFKEKIKEILNNNKN*	76	8922	9149	-1	prot_253	no_hit	no hit	no hit	no hit	no hit		no hit	no hit	no hit		no hit	Glycosyltransferase family 1 protein (Fragment)	nicotinate-nucleotide--dimethylbenzimidazole phosphoribosyltransferase
VIRSorter_BJP_V-250m-2014_1425_length_22641_cov_1164_08-circular-cat_2_modif_18	Altivir_8_HURL_18		122		hp	>VIRSorter_BJP_V-250m-2014_1425_length_22641_cov_1164_08-circular-cat_2_modif_18 # 9176 # 9412 # -1 # ID=13_18;partial=00;start_type=ATG;rbs_motif=TAA;rbs_spacer=11bp;gc_cont=0.300	MDEEEKGLREEVKKKDESAWVHFELTEYLYKKKRFEEAKKEFIRTLECDPGWSQTYLLLLDYYKEIKKDVLDYLAKNK*	79	9176	9412	-1	prot_254	no_hit	no hit	no hit	no hit	Tetratricopeptide-like helical domain superfamily		no hit	no hit	no hit		no hit	no hit	hp
VIRSorter_BJP_V-250m-2014_1425_length_22641_cov_1164_08-circular-cat_2_modif_19	Altivir_8_HURL_19		123			>VIRSorter_BJP_V-250m-2014_1425_length_22641_cov_1164_08-circular-cat_2_modif_19 # 9970 # 10080 # -1 # ID=13_19;partial=00;start_type=ATG;rbs_motif=TAAA;rbs_spacer=15bp;gc_cont=0.360	MRGQSEAETKSTIKFQKNPCEKFKISATTMDFQVTL*	37	9970	10080	-1	prot_255	no_hit	no hit	no hit	no hit	no hit		no hit	no hit	no hit		no hit	no hit	no hit
VIRSorter_BJP_V-250m-2014_1425_length_22641_cov_1164_08-circular-cat_2_modif_20	Altivir_8_HURL_20		124			>VIRSorter_BJP_V-250m-2014_1425_length_22641_cov_1164_08-circular-cat_2_modif_20 # 10855 # 11004 # -1 # ID=13_20;partial=00;start_type=ATG;rbs_motif=AAAAA;rbs_spacer=11bp;gc_cont=0.327	MTKKVCKNCSKFRNECYFGGIENHCQEWKEKRGTNKTYVTKKAGKNKST*	50	10855	11004	-1	prot_256	no_hit	no hit	no hit	no hit	no hit		no hit	no hit	no hit		no hit	no hit	no hit
VIRSorter_BJP_V-250m-2014_1425_length_22641_cov_1164_08-circular-cat_2_modif_21	Altivir_8_HURL_21		125			>VIRSorter_BJP_V-250m-2014_1425_length_22641_cov_1164_08-circular-cat_2_modif_21 # 11001 # 11222 # -1 # ID=13_21;partial=00;start_type=ATG;rbs_motif=AATAA;rbs_spacer=13bp;gc_cont=0.351	MSNEKTVLSSKSCGNSDAIAGLLETISEGLKGKDGLFVMEITISQKYRKEYARKEKNKYQNLYPETNEKIYTK*	74	11001	11222	-1	prot_257	no_hit	no hit	no hit	no hit	no hit		no hit	no hit	no hit		no hit	hp	no hit
VIRSorter_BJP_V-250m-2014_1425_length_22641_cov_1164_08-circular-cat_2_modif_22	Altivir_8_HURL_22		126			>VIRSorter_BJP_V-250m-2014_1425_length_22641_cov_1164_08-circular-cat_2_modif_22 # 11431 # 11712 # -1 # ID=13_22;partial=00;start_type=ATG;rbs_motif=TAA;rbs_spacer=11bp;gc_cont=0.344	MKKCEICEIRNKANLGGADKITICDGCTEHDDCDVCGLFVRKKIIKKDKGNICYFCGKEVNDECKVIAEFPLKPRGVKTVIAHIECYNGNLIR*	94	11431	11712	-1	prot_258	no_hit	no hit	no hit	no hit	no hit		no hit	no hit	no hit		no hit	no hit	no hit
VIRSorter_BJP_V-250m-2014_1425_length_22641_cov_1164_08-circular-cat_2_modif_23	Altivir_8_HURL_23		127	9	peptidase M3B	>VIRSorter_BJP_V-250m-2014_1425_length_22641_cov_1164_08-circular-cat_2_modif_23 # 11803 # 12162 # -1 # ID=13_23;partial=00;start_type=ATG;rbs_motif=TAAA;rbs_spacer=8bp;gc_cont=0.314	MEIKTKVLKKTILVCGTCNDELYKCDKCEKYFEKEDVVFCQKTWDTLHICKECHEGEEKDNEEAKKMVETKEKIQIEIKEFTLRKRQIRKSEIFSEGIKICSEIVELEKEISNLKQELK*	120	11803	12162	-1	prot_259	no_hit	no hit	no hit	no hit	peptidase M3B		no hit	no hit	no hit		no hit	no hit	M3 family oligoendopeptidase
VIRSorter_BJP_V-250m-2014_1425_length_22641_cov_1164_08-circular-cat_2_modif_24	Altivir_8_HURL_24		128			>VIRSorter_BJP_V-250m-2014_1425_length_22641_cov_1164_08-circular-cat_2_modif_24 # 12165 # 12335 # -1 # ID=13_24;partial=00;start_type=ATG;rbs_motif=TAAA;rbs_spacer=9bp;gc_cont=0.263	MEQTNIFKFIEGEDITQEQWNKTKEEFKNEFKTRMMDYDMIMMGITIRLKLGRIKN*	57	12165	12335	-1	prot_260	no_hit	no hit	no hit	no hit	no hit		no hit	no hit	no hit		no hit	no hit	no hit
VIRSorter_BJP_V-250m-2014_1425_length_22641_cov_1164_08-circular-cat_2_modif_25	Altivir_8_HURL_25		129			>VIRSorter_BJP_V-250m-2014_1425_length_22641_cov_1164_08-circular-cat_2_modif_25 # 12351 # 12530 # -1 # ID=13_25;partial=00;start_type=ATG;rbs_motif=TAAA;rbs_spacer=9bp;gc_cont=0.356	MEKTRETKREQYRAEIKEKEAEMLELRKQLKSGMEFLDAERNCKKIRELMDEIYDIKNH*	60	12351	12530	-1	prot_261	no_hit	no hit	no hit	no hit	no hit		no hit	no hit	no hit		no hit	no hit	no hit
VIRSorter_BJP_V-250m-2014_1425_length_22641_cov_1164_08-circular-cat_2_modif_26	Altivir_8_HURL_26		130			>VIRSorter_BJP_V-250m-2014_1425_length_22641_cov_1164_08-circular-cat_2_modif_26 # 12555 # 12779 # -1 # ID=13_26;partial=00;start_type=ATG;rbs_motif=TAA;rbs_spacer=4bp;gc_cont=0.329	MKNIPKNITNLTKEEKIILQITKENPDGIVRHELCKKAVKECNLSLSEAWNEIDLLIKYLFVREHGGIVSYNYN*	75	12555	12779	-1	prot_262	no_hit	no hit	no hit	no hit	no hit		no hit	no hit	no hit		no hit	no hit	no hit
VIRSorter_BJP_V-250m-2014_1425_length_22641_cov_1164_08-circular-cat_2_modif_27	Altivir_8_HURL_27		131	10	mini-chromosome maintainance protein	>VIRSorter_BJP_V-250m-2014_1425_length_22641_cov_1164_08-circular-cat_2_modif_27 # 12776 # 15109 # -1 # ID=13_27;partial=00;start_type=ATG;rbs_motif=TAAAAA;rbs_spacer=15bp;gc_cont=0.356	MEKETAGNEPAIPEEIPKEKTLKEIENESNLINISFLFWDTKQKGYFQNKLTSMVNISSVFGVPYTSAQNRIKSLEDAGFVKTERGRLGGVHLTEKGIMFTENYKKEKEATQEKSNTEKDVKKIIYTKTNELLELAQFYPNKKSLFFSYKDLYEKSTCLCDKLIENPDTIIEIFEKEINEQTIPVNFEGNCKFHARFTLPTGFNNEIRQVNSEAIGKFLIISGIITKASDVFPKLSIGVFQCPICGKTKEVEQGNKTNIVFPSVCNDCKKQTNFKLIEDESKYVDAQRIEIQENLEKLESGEEAKKITMWLFDDLTALNIKAGMEITATGILKLIHPKDKNSSVFRKFIEANNISFPEENNQTFSDDDFQKFRAFAEAEPLENIKKEIAPTVEGMDKIK…	778	12776	15109	-1	prot_263	VOG9957	Archaea	C-terminal part of the MCM2-like helicase [n=1]; hypothetical protein [n=1]; MCM DNA helicase [n=1];	ATPase, protease?, helicase?, CobS? (cobalt chetalatse usbunit?)	mini-chromosome maintainance protein in archaea	PFAM, PF00493	VOG07754	DNA replication licensing factor mcm4-A	UniRef100_A0A1W9MM95 MCM domain-containing protein	4ME3_A	DNA replication licensing factor MCM; AAA+, Zinc binding domain, Helicase;	AAA family ATPase	minichromosome maintenance protein MCM
VIRSorter_BJP_V-250m-2014_1425_length_22641_cov_1164_08-circular-cat_2_modif_28	Altivir_8_HURL_28		132		hp	>VIRSorter_BJP_V-250m-2014_1425_length_22641_cov_1164_08-circular-cat_2_modif_28 # 15165 # 15317 # -1 # ID=13_28;partial=00;start_type=ATG;rbs_motif=TAAAAA;rbs_spacer=14bp;gc_cont=0.275	MTQIYVEDELHLREISKRTGISKVKILNVLVTALKNDFKIENLTLVKNDK*	51	15165	15317	-1	prot_264	VOG6185	Bacteria	hypothetical protein [n=6]; DNA binding protein [n=1]; putative DNA binding protein [n=1];	no hit	no hit		no hit	no hit	no hit		no hit	no hit	no hit
VIRSorter_BJP_V-250m-2014_1425_length_22641_cov_1164_08-circular-cat_2_modif_29	Altivir_8_HURL_29		133	11	PAPS reductase	>VIRSorter_BJP_V-250m-2014_1425_length_22641_cov_1164_08-circular-cat_2_modif_29 # 15962 # 16756 # -1 # ID=13_29;partial=00;start_type=ATG;rbs_motif=TAAA;rbs_spacer=8bp;gc_cont=0.371	MNLEEKTSEAIMWLKEQNETNKEGFTVAFSGGKDSSVAYDLAKRAGIKINNVKFALSGVDPPELIRFVKDHYKEVIFVKPKRFMSELISTNSMPPTSKARYCCRYLHETFHGHLIAGVRREESTARRKYERIIRNKRWKTHILYLPLLAWTTTDIWDYIKERNLSYCYLYDAGFCRIGCIGCPLKSIRLREKDFLIWPAYKRYYVKSFSKMLQNGRRKYTWKSGEEVFEWWLKTEKIKTAPDPENLSIYTSENMTTNKKKSVDI*	265	15962	16756	-1	prot_265	VOG1422	Bacteria+Archaea	hypothetical protein [n=18]; PAPS reductase [n=8]; gp4 [n=7]; NinC protein [n=7]; phosphoadenosine phosphosulfate reductase [n=6]; putative phosphoadenosine phosphosulfate reductase [n=4]; PAPS reductase-like protein [n=3]; PAPs reductase [n=3]; 3''-phosphoadenosine 5''-phosphosulfate sulfotransferase/FAD synthetase-related enzyme [n=2]; tRNA methyltransferase [n=2]; tRNA methyl transferase [n=2]…	PAPS (phosphoadenosine phosphosulfate reductase)	phosphoadenosine phosphosulphate (PAPS) reductase enzymes or PAPS sulphotransferase	PFAM, PF01507	VOG00103, VOG11227	Uncharacterized nin region protein ORF290, NH(3)-dependent NAD(+) synthetase	UniRef100_A0A1B2I384 PAPS_reduct domain-containing protein	2WSI_A	FAD SYNTHETASE (E.C.2.7.7.2); TRANSFERASE, NUCLEOTIDYLTRANSFERASE, NUCLEOTIDE-BINDING; HET: FAD;	Phosphoadenosine phosphosulfate reductase	phosphoadenosine phosphosulfate reductase family protein
VIRSorter_BJP_V-250m-2014_1425_length_22641_cov_1164_08-circular-cat_2_modif_30	Altivir_8_HURL_30		134		hp	>VIRSorter_BJP_V-250m-2014_1425_length_22641_cov_1164_08-circular-cat_2_modif_30 # 17367 # 18914 # -1 # ID=13_30;partial=00;start_type=ATG;rbs_motif=TAAA;rbs_spacer=8bp;gc_cont=0.343	MRKLLKIGLLLLMLMLTAGNVNAYTNDGNGNCNCNSCNDCTVAILDGTLCTHRVTALNDISKFGESTYCIDLDFQSITAKTFSCNEHKMYGNLSDENIGIHLHSFHSPNFTIEHCNIHNFEVGIYIDASDNITINECSVHNNLYEPEFYNSIVYTNRFSCNSSSLCQKDYPACWCSSCGDCSNHSTFQRCTDIYLENNISSTNTCINFGSAVGKNMYCEGYSVTGTGNGNGIAVLAESKVYDCNVSSFYNCIKANANLNQINNSLASSCVNGFSLSGSSNFLSNSNATNNLYGISSTDENSLSNVRSCGNTYWDIFSEYTQTFNKVFCDKSYYQSCNYDCESVICSSCEDCSNNEFPKRFLTSKLYAVGDCINLTSDGSQINCEGHIIDGNDTGTAITV…	516	17367	18914	-1	prot_266	no_hit	no hit	no hit	no hit	pectine lyase domain, plus Tm and Cyt domains --> probably tail		no hit	no hit	hp		no hit	hp	hp
VIRSorter_BJP_V-250m-2014_1425_length_22641_cov_1164_08-circular-cat_2_modif_31	Altivir_8_HURL_31		135			>VIRSorter_BJP_V-250m-2014_1425_length_22641_cov_1164_08-circular-cat_2_modif_31 # 18899 # 19660 # -1 # ID=13_31;partial=00;start_type=ATG;rbs_motif=None;rbs_spacer=None;gc_cont=0.415	MISKDFAGFLEKEDFRSIRSHFPIMNEYLLDDFRNPDITKSFHEILLGLSISLQTRNIQQQKIADINDPTWVFTNREGTQTLSQTSEGFRLTYPNGISSSTYHFTSSMMKDCYVECEFMDLEPGTMNCIFLVPEPTNNFGSSTGYLAVQTAPTSKDPLGNTIGEGWTAIMEYSPTTTSHTPKVLAWSQDVEPFGIFRLSRSSTMLKLHRNFGFALSARAESYATALYAGFFSYAFAAKEPRFTKFKNLKCGNY*	254	18899	19660	-1	prot_267	no_hit	no hit	no hit	no hit	no hit		no hit	no hit	no hit		no hit	no hit	hp
VIRSorter_BJP_V-250m-2014_1425_length_22641_cov_1164_08-circular-cat_2_modif_32	Altivir_8_HURL_32		136			>VIRSorter_BJP_V-250m-2014_1425_length_22641_cov_1164_08-circular-cat_2_modif_32 # 19657 # 19998 # -1 # ID=13_32;partial=00;start_type=ATG;rbs_motif=AATAA;rbs_spacer=7bp;gc_cont=0.360	MTAIYTSPDAIKRSFKFLDTVFIDDDTLTGMIECAQGQIDSLIKTSHLSDFVLPKHQILKELCTQLVIVKCIACAPDSFYSPEDRSHCLEILYNIIKIDEKLLSDPVRVELLK*	114	19657	19998	-1	prot_268	no_hit	no hit	no hit	no hit	no hit		no hit	no hit	no hit		no hit	Filamentous hemagglutinin family N-terminal domain-containing protein	hp
VIRSorter_BJP_V-250m-2014_1425_length_22641_cov_1164_08-circular-cat_2_modif_33	Altivir_8_HURL_33		137			>VIRSorter_BJP_V-250m-2014_1425_length_22641_cov_1164_08-circular-cat_2_modif_33 # 20006 # 20134 # -1 # ID=13_33;partial=00;start_type=ATG;rbs_motif=TAA;rbs_spacer=4bp;gc_cont=0.302	MDIFKVKFLADWKGYKINSIEFMDDESSLELSRKGIVEIISE*	43	20006	20134	-1	prot_269	no_hit	no hit	no hit	no hit	no hit		no hit	no hit	no hit		no hit	no hit	no hit
VIRSorter_BJP_V-250m-2014_1425_length_22641_cov_1164_08-circular-cat_2_modif_34	Altivir_8_HURL_34		138		hp	>VIRSorter_BJP_V-250m-2014_1425_length_22641_cov_1164_08-circular-cat_2_modif_34 # 20453 # 20671 # -1 # ID=13_34;partial=00;start_type=ATG;rbs_motif=None;rbs_spacer=None;gc_cont=0.274	MKGTQSKKGSLTESFVNVLAGYFVAVGSQIIIFPWFNINIPLHENLIIGLFFTVISIVRSFLLRRFFNHFNF*	73	20453	20671	-1	prot_270	VOG5997	Bacteria	hp	hp	no hit		VOG01773	hp	hp		no hit	hp	hp
VIRSorter_BJP_V-250m-2014_1425_length_22641_cov_1164_08-circular-cat_2_modif_35	Altivir_8_HURL_35		139	12	portal protein	>VIRSorter_BJP_V-250m-2014_1425_length_22641_cov_1164_08-circular-cat_2_modif_35 # 20668 # 21819 # -1 # ID=13_35;partial=00;start_type=ATG;rbs_motif=None;rbs_spacer=None;gc_cont=0.411	MSLLQRIYRAYSELRGQRISQVSEQSEEMEKERIAPTRADYYKVYRTCPPLFRAIQIRATIASHYFSLKSETDIVEKLLSSLDKTSGMAKLRDIVFRASIMADVEGSAFTEIHLDRNMRPTLSLLHSESVDFGRDDMDEIIYDEYGRPKMLVQTNNFRKIPIPMSRISSLSYSKYGDEPYGIPITGIVYDAAKSYSDVLKSMAQYIKTVGFPVQDFSVGDAEHEPNADTMKDVQRGVKNFSETAEYVHEYFIKRNLSESKMLPQSTVFVDPFVSAIAIASGVPEFTLTGKTKELSLSSARVMTELLPKILLPSMQSSIEQYVEDIFHKIAAAGGRESDVNLVFNPIFSTDKEGSAKVAEILSKIPNLCTPEEIRKIAGLEPTK*	384	20668	21819	-1	prot_271	VOG1356	Bacteria	hypothetical protein [n=96]; portal protein [n=43]; putative portal protein [n=9]; No annotation provided [n=5]; structural protein [n=3]; DUF935-like protein [n=3]; PF06074 family protein [n=2]; gp3 [n=2]; virion protein [n=1]; portal [n=1]; hyphothetical protein [n=1]; putative structural protein [n=1]; gp29 [n=1]; hypothetical protein RDJLphi1_gp67 [n=1]; gp017 [n=1]; gp6 [n=1]; hypothetical p…	no hit	no hit		no hit	no hit	hp	PF04860.12	Phage portal protein	no hit	phage portal protein
VIRSorter_BJP_V-250m-2014_1425_length_22641_cov_1164_08-circular-cat_2_modif_36	Altivir_8_HURL_36		140			>VIRSorter_BJP_V-250m-2014_1425_length_22641_cov_1164_08-circular-cat_2_modif_36 # 22040 # 22585 # 1 # ID=13_36;partial=00;start_type=ATG;rbs_motif=TAA;rbs_spacer=10bp;gc_cont=0.377	MWGTILKVRQISAVTKEQVDDVRLTEIINESDRKVRGKVFYVFDGIVVVGNRTEKKIQMLGMNVGDGNFNSVVDKEDIEIFRVYNDVGFTKKEILPVTSFDAENSIVEFTSDIPADTFSFWVKCFQNAHNFSYAVLSDASSYFAAAAALRITSSASDKKQKADDYENLGARLIRRVSAGYI*	182	22040	22585	1	prot_272	no_hit	no hit	no hit	no hit	no hit		no hit	no hit	no hit		no hit	no hit	no hit

## Sheet: References
1	Suzek BE, Huang H, McGarvey P, Mazumder R, Wu CH. UniRef: comprehensive and non-redundant UniProt reference clusters. Bioinformatics 23, 1282-1288 (2007).
4	Söding J, Biegert A, Lupas AN. The HHpred interactive server for protein homology detection and structure prediction. Nucleic Acids Res 33, W244-248 (2005).
5	Zimmermann L, et al. A completely reimplemented MPI bioinformatics toolkit with a new HHpred server at its core. J Mol Biol 430, 2237-2243 (2018).
6	Marz M, et al. Challenges in RNA virus bioinformatics. Bioinformatics 30, 1793-1799 (2014).
7	Grazziotin AL, Koonin EV, Kristensen DM. Prokaryotic Virus Orthologous Groups (pVOGs): a resource for comparative genomics and protein family annotation. Nucleic Acids Res 45, D491-D498 (2017).
8	Potter SC, Luciani A, Eddy SR, Park Y, Lopez R, Finn RD. HMMER web server: 2018 update. Nucleic Acids Res 46, W200-W204 (2018).
9	Boratyn GM, Schaffer AA, Agarwala R, Altschul SF, Lipman DJ, Madden TL. Domain enhanced lookup time accelerated BLAST. Biol Direct 7, 12 (2012).
